# Supplementary material for: High-Throughput Mutagenesis and Cross-Complementation Experiments Reveal Substrate Preference and Critical Residues of the Capsule Transporters in Streptococcus pneumoniae
Source: mBio. 2021 Nov 2;12(6):e02615-21. doi: 10.1128/mBio.02615-21 (PMC8561386; doi:10.1128/mBio.02615-21)
Supplement: DATA SET S1 [file mbio.02615-21-sd001.xlsx]

## Sheet: A_Mutagenic Cps23BJ
Directed evolution of Cps23BJ mutagenesis
Number	Mutations	Additional mutations	Silent mutations
1	L156P	-	-
2	L156P	-	-
3	L156P	-	-
4	L156P	-	-
5	L156P	-	K9
6	L156P	I298T	-
7	L156P	T436A	-
8	D231G	-	-
9	D231G	-	-
10	D231G	-	-
11	D231G	-	-
12	D231G	-	-
13	D231G	-	-
14	D231G	-	I331
15	D231G	N228S	-
16	D231G	T49A	E227
17	D231G	T49A	E227
18	D231G	T49A	E227
19	P254S	-	-
20	P254S	-	-
21	P254S	-	-
22	P254S	-	K9
23	P254S	-	S79
24	P254S	L107S	-
25	P254S	L107S	-
26	P254S	I338V	K9
27	F319L	-	-
28	F319L	-	-
29	F319L	-	-
30	F319L	-	F43
31	F319L	-	D74
32	F319L	-	D74
33	F319L	-	D74
34	F319L	-	L418
35	F319L	-	L419
36	F319L	M119V	-
37	F319L	I131T	-
38	F319L	M250V	-
39	F319L	I265T	A423
40	F319L	I265T	A423
41	F319L	I265T	A423
42	V29A	-	-
43	V29A	I93T	-
44	P30L	-	-
45	P30L	S76P, E402K	K140
46	P30L	S76P, E402K	K140
47	I31T	-	-
48	I31T	-	V66
49	T33A	-	-
50	T33A	Q52R	-
51	T33A	Q52R	-
52	I246T	S358P	-
53	I246T	S358P	-
54	F319S	-	-
55	F319S	-	-
56	F319S	I188M	F417
57	G316E	V80I	-
58	G316E	I234T	-
59	P30S	-	-
60	A152T	-	-
61	A152T	-	-
62	F315L	-	-
63	Y41H	-	F14, S385, T436
64	I241T	-	F417
65	S244G	-	V186
66	A250V	-	L97
67	S115G	V249A	-
68	Y251H	G281D	-
69	I51T	N312D	R203, I338
70	I25T	I160T, I338V	-
71	L28F	Y233S, I299V	-
72	T39A	T144A, M155V	-

## Sheet: Compiled Cps23BJ mutation
Gain-of-function mutations in Cps23BJ that facilitate translocation of serotype 2 substrate
Residue	Location	Amino acid changes	Number of isolates recovered
29	TM1	V29A	2
30	TM1	P30L	3
30	TM1	P30S	1
31	TM1	I31T	2
33	TM1	T33A	3
41	Extracellular loop 1	Y41H	1
152	TM5	A152T	2
156	TM5	L156P	7
231	Extracellular loop 4	D231G	11
241	TM8	I241T	1
244	TM8	S244G	1
250	TM8	A250V	1
254	TM8	P254S	8
315	TM9	F315L	1
316	TM9	G316E	2
319	Extracellular loop 5	F319L	15
319	Extracellular loop 5	F319S	3

## Sheet: B_Mut-seq_Cps2J
	High-throughput mutagenesis and sequencing (Mut-seq) analysis
Number	Base	Nucleotide change	Amino acid change	Input_15M_Count	Input_15M_Frequency	Input_24M_Count	Input_24M_Frequency	No_Zn_15M_count	No_Zn_15M_frequency	No_Zn_24M_count	No_Zn_24M_frequency	Zn_15M_count	Zn_15M_frequency	Zn_24M_count	Zn_24M_frequency	Ratio
1	1	1T>A	Leu1Met	12	0.0210833	0	0	18	0.0257128	15	0.0226733	8	0.0149552	3	0.00553577	3
2	1	1T>C	No change	9	0.0158125	23	0.0392773	15	0.0214273	14	0.0211618	14	0.0261716	14	0.0258336	1.03571
3	1	1T>G	Leu1Val	17	0.0298681	11	0.0187848	10	0.0142849	10	0.0151156	6	0.0112164	5	0.00922628	1.81818
4	2	2T>A	Leu1*	18	0.0311553	11	0.0186302	23	0.0325125	14	0.0209474	13	0.0240585	11	0.0200704	1.54167
5	2	2T>C	Leu1Ser	20	0.034617	13	0.0220175	23	0.0325125	29	0.0433911	27	0.0499676	22	0.0401409	1.06122
6	3	3G>A	No change	4	0.00705231	8	0.0138771	7	0.010163	12	0.0184043	6	0.0113413	8	0.0149466	1.35714
7	3	3G>C	Leu1Phe	5	0.00881539	5	0.00867318	0	0	3	0.00460109	4	0.00756086	5	0.0093416	0.333333
8	3	3G>T	Leu1Phe	28	0.0493662	24	0.0416313	17	0.0246817	21	0.0322076	13	0.0245728	18	0.0336298	1.22581
9	4	4A>C	Ser2Arg	3	0.00509979	2	0.00330923	2	0.00276721	3	0.00438866	2	0.00362306	0	0	2.5
10	4	4A>G	Ser2Gly	321	0.545677	202	0.334232	257	0.355586	433	0.63343	219	0.396725	462	0.824014	1.01322
11	4	4A>T	Ser2Cys	14	0.023799	21	0.0347469	26	0.0359737	15	0.0219433	14	0.0253614	24	0.0428059	1.07895
12	5	5G>A	Ser2Asn	29	0.0516299	33	0.0576792	35	0.051007	54	0.0834247	47	0.0891232	36	0.0675549	1.07229
13	5	5G>C	Ser2Thr	3	0.00534102	5	0.00873927	7	0.0102014	11	0.0169939	0	0	3	0.00562957	6
14	5	5G>T	Ser2Ile	21	0.0373872	15	0.0262178	23	0.0335189	29	0.0448022	13	0.0246511	23	0.0431601	1.44444
15	6	6T>A	Ser2Arg	6	0.0102359	3	0.00498778	15	0.0208713	6	0.00883028	8	0.0145534	6	0.0107304	1.5
16	6	6T>C	No change	15	0.0255898	20	0.0332519	10	0.0139142	26	0.0382646	18	0.0327451	18	0.0321911	1
17	6	6T>G	Ser2Arg	5	0.00852995	0	0	5	0.0069571	0	0	0	0	4	0.00715359	1.25
18	7	7A>C	No change	6	0.0102209	4	0.0066302	3	0.00415795	3	0.00439271	2	0.00361919	3	0.00535026	1.2
19	7	7A>G	Arg3Gly	68	0.115837	68	0.112713	28	0.0388075	38	0.055641	25	0.0452399	38	0.06777	1.04762
20	7	7A>T	Arg3*	45	0.0766571	10	0.0165755	91	0.126124	7	0.0102497	7	0.0126672	2	0.00356684	10.8889
21	8	8G>A	Arg3Lys	4	0.00716114	72	0.126676	11	0.0161534	183	0.284484	5	0.00952726	206	0.389002	0.919431
22	8	8G>C	Arg3Thr	7	0.012532	5	0.00879693	2	0.00293699	0	0	0	0	2	0.00377672	1
23	8	8G>T	Arg3Ile	34	0.0608697	29	0.0510222	36	0.0528658	27	0.041973	23	0.0438254	34	0.0642042	1.10526
24	9	9A>G	No change	70	0.118886	13	0.0214787	87	0.1203	28	0.0409309	81	0.146194	19	0.0337322	1.15
25	9	9A>T	Arg3Ser	7	0.0118886	6	0.00991326	11	0.0152104	4	0.00584727	10	0.0180486	7	0.0124277	0.882353
26	10	10A>C	No change	3	0.00511335	6	0.00991162	6	0.00832258	6	0.00877706	5	0.00904061	2	0.00356024	1.71429
27	10	10A>G	Arg4Gly	127	0.216465	120	0.198232	129	0.178936	55	0.0804564	82	0.148266	49	0.0872259	1.40458
28	10	10A>T	Arg4*	17	0.0289756	25	0.0412984	18	0.0249677	20	0.0292569	11	0.0198893	24	0.0427229	1.08571
29	11	11G>A	Arg4Lys	7	0.0125617	98	0.171978	5	0.00734657	101	0.156903	4	0.00761252	76	0.14379	1.325
30	11	11G>C	Arg4Thr	9	0.0161507	8	0.014039	3	0.00440794	5	0.00776747	4	0.00761252	5	0.00945984	0.888889
31	11	11G>T	Arg4Ile	34	0.0610139	33	0.057911	34	0.0499567	42	0.0652468	34	0.0647064	35	0.0662189	1.10145
32	12	12A>G	No change	95	0.15996	60	0.0979352	101	0.138074	19	0.027469	49	0.0875234	21	0.0369153	1.71429
33	12	12A>T	Arg4Ser	8	0.0134703	15	0.0244838	12	0.0164049	17	0.0245775	11	0.0196481	11	0.0193366	1.31818
34	13	13T>A	Tyr5Asn	2	0.00341565	3	0.00494438	7	0.00972682	4	0.00586751	6	0.0108842	3	0.00533476	1.22222
35	13	13T>C	Tyr5His	32	0.0546504	33	0.0543881	30	0.0416864	13	0.0190694	14	0.0253964	24	0.042678	1.13158
36	13	13T>G	Tyr5Asp	5	0.00853913	4	0.0065925	6	0.00833727	5	0.00733439	6	0.0108842	5	0.00889126	1
37	14	14A>C	Tyr5Ser	7	0.0119814	4	0.00663053	9	0.0125038	8	0.0117612	9	0.0163354	5	0.00893447	1.21429
38	14	14A>G	Tyr5Cys	115	0.196837	113	0.187312	117	0.16255	284	0.417524	85	0.154279	261	0.46638	1.15896
39	14	14A>T	Tyr5Phe	5	0.00855813	0	0	5	0.00694657	6	0.00882094	4	0.00726019	4	0.00714758	1.375
40	15	15T>A	Tyr5*	7	0.0118082	5	0.00814399	9	0.0123387	10	0.0145115	7	0.0125333	6	0.0105252	1.46154
41	15	15T>C	No change	26	0.0438589	15	0.024432	21	0.0287904	28	0.0406321	23	0.041181	22	0.0385924	1.08889
42	15	15T>G	Tyr5*	6	0.0101213	4	0.00651519	2	0.00274194	3	0.00435344	0	0	4	0.00701681	1.25
43	16	16A>C	Asn6His	8	0.013583	21	0.0344341	7	0.00966077	33	0.0482202	4	0.00722256	31	0.0547887	1.14286
44	16	16A>G	Asn6Asp	181	0.307316	34	0.0557505	242	0.333987	40	0.0584488	208	0.375573	30	0.0530213	1.18487
45	16	16A>T	Asn6Tyr	5	0.0084894	7	0.011478	7	0.00966077	6	0.00876732	6	0.0108338	8	0.014139	0.928571
46	17	17A>C	Asn6Thr	11	0.0189316	3	0.00497834	6	0.00840277	5	0.00739372	6	0.0109824	5	0.00894566	1
47	17	17A>G	Asn6Ser	91	0.156616	170	0.282106	125	0.175058	170	0.251386	103	0.188531	189	0.338146	1.01027
48	17	17A>T	Asn6Ile	8	0.0137684	6	0.00995669	5	0.00700231	12	0.0177449	7	0.0128128	8	0.0143131	1.13333
49	18	18T>A	Asn6Lys	6	0.0103407	9	0.014896	12	0.0168386	9	0.0133434	8	0.0146394	8	0.0142847	1.3125
50	18	18T>C	No change	142	0.244731	20	0.0331022	187	0.262401	17	0.0252042	165	0.301938	15	0.0267838	1.13333
51	18	18T>G	Asn6Lys	14	0.0241284	9	0.014896	15	0.0210482	12	0.0177912	9	0.0164693	11	0.0196415	1.35
52	19	19T>A	Tyr7Asn	8	0.0134339	11	0.0178305	11	0.0150732	10	0.014464	6	0.0107258	8	0.0139601	1.5
53	19	19T>C	Tyr7His	16	0.0268677	24	0.0389029	24	0.0328871	16	0.0231425	0	0	15	0.0261753	2.66667
54	19	19T>G	Tyr7Asp	6	0.0100754	2	0.00324191	6	0.00822177	7	0.0101248	4	0.00715052	7	0.0122151	1.18182
55	20	20A>C	Tyr7Ser	5	0.00824919	3	0.00480323	5	0.00674837	0	0	0	0	2	0.00344768	2.5
56	20	20A>G	Tyr7Cys	49	0.0808421	102	0.16331	61	0.0823301	20	0.0285274	23	0.0404958	32	0.0551629	1.47273
57	20	20A>T	Tyr7Phe	9	0.0148485	14	0.0224151	11	0.0148464	7	0.0099846	7	0.0123248	8	0.0137907	1.2
58	21	21C>A	Tyr7*	23	0.0395427	26	0.0437107	45	0.0636006	38	0.0569254	26	0.0478073	31	0.055988	1.45614
59	21	21C>T	No change	92	0.158171	16	0.0268989	103	0.145575	11	0.0164784	70	0.128712	8	0.0144485	1.46154
60	22	22T>A	Leu8Ile	13	0.0215635	6	0.00962557	15	0.0203379	12	0.0171544	9	0.0159053	12	0.0206925	1.28571
61	22	22T>C	No change	21	0.0348334	22	0.0352937	20	0.0271172	17	0.024302	14	0.0247415	12	0.0206925	1.42308
62	22	22T>G	Leu8Val	5	0.00829366	4	0.00641704	7	0.00949101	4	0.00571813	0	0	3	0.00517313	3.66667
63	23	23T>A	Leu8*	11	0.0181377	11	0.017591	22	0.0297394	18	0.0256115	10	0.0175889	10	0.0171745	2
64	23	23T>C	Leu8Ser	30	0.0494666	38	0.0607689	32	0.0432573	28	0.0398401	22	0.0386956	21	0.0360664	1.39535
65	23	23T>G	Leu8*	3	0.00494666	66	0.105546	3	0.00405537	11	0.0156515	5	0.00879446	2	0.00343489	2
66	24	24A>G	No change	73	0.118666	125	0.197033	55	0.072954	46	0.0646394	49	0.0847663	37	0.0625877	1.17442
67	24	24A>T	Leu8Phe	4	0.00650227	0	0	7	0.00928505	5	0.00702602	4	0.0069197	7	0.0118409	1.09091
68	25	25C>A	Leu9Ile	35	0.0592407	26	0.0431349	41	0.0571237	30	0.0443131	29	0.0526249	23	0.0410194	1.36538
69	25	25C>G	Leu9Val	4	0.00677037	9	0.0149313	3	0.00417979	0	0	3	0.00544395	4	0.00713381	0.428571
70	25	25C>T	No change	12	0.0203111	51	0.0846108	16	0.0222922	11	0.0162482	11	0.0199612	15	0.0267518	1.03846
71	26	26T>A	Leu9Gln	7	0.0112885	11	0.0172527	5	0.00659665	18	0.0251407	4	0.00688788	12	0.0202098	1.4375
72	26	26T>C	Leu9Pro	30	0.0483793	30	0.0470529	33	0.0435379	35	0.0488847	44	0.0757667	35	0.0589454	0.860759
73	26	26T>G	Leu9Arg	3	0.00483793	5	0.00784215	0	0	0	0	3	0.00516591	5	0.00842077	0
74	27	27A>C	No change	2	0.00324217	5	0.00788805	10	0.0132506	9	0.012607	4	0.00691384	2	0.00338352	3.16667
75	27	27A>G	No change	14	0.0226952	17	0.0268194	20	0.0265013	14	0.0196109	11	0.019013	13	0.0219929	1.41667
76	27	27A>T	No change	3	0.00486326	3	0.00473283	3	0.00397519	7	0.00980543	0	0	3	0.00507528	3.33333
77	28	28A>C	Lys10Gln	4	0.0064348	2	0.00313519	2	0.00263099	0	0	0	0	3	0.0050466	0.666667
78	28	28A>G	Lys10Glu	97	0.156044	103	0.161462	111	0.14602	209	0.291448	91	0.156478	242	0.407092	0.960961
79	28	28A>T	Lys10*	6	0.0096522	4	0.00627038	8	0.010524	3	0.00418346	4	0.00687817	9	0.0151398	0.846154
80	29	29A>C	Lys10Thr	2	0.00321316	2	0.0031378	6	0.00788654	3	0.00418159	5	0.00858561	0	0	1.8
81	29	29A>G	Lys10Arg	90	0.144592	112	0.175717	93	0.122241	90	0.125448	88	0.151107	62	0.104423	1.22
82	29	29A>T	Lys10Ile	5	0.0080329	5	0.00784449	11	0.0144587	6	0.00836319	4	0.00686849	2	0.00336848	2.83333
83	30	30A>C	Lys10Asn	5	0.00803626	2	0.00313716	7	0.00919999	7	0.00976031	5	0.00858915	4	0.00673435	1.55556
84	30	30A>G	No change	91	0.14626	16	0.0250973	69	0.0906857	22	0.0306753	42	0.0721488	21	0.0353553	1.44444
85	30	30A>T	Lys10Asn	8	0.012858	7	0.01098	9	0.0118286	6	0.00836598	6	0.010307	7	0.0117851	1.15385
86	31	31A>C	Asn11His	6	0.00979976	7	0.0111298	5	0.00668896	0	0	6	0.0104608	5	0.00853898	0.454545
87	31	31A>G	Asn11Asp	131	0.213961	95	0.151048	149	0.199331	64	0.0909285	138	0.240598	120	0.204936	0.825581
88	31	31A>T	Asn11Tyr	19	0.0310326	11	0.0174897	17	0.0227425	24	0.0340982	10	0.0174347	8	0.0136624	2.27778
89	32	32A>C	Asn11Thr	3	0.0047619	2	0.00308233	6	0.00777323	0	0	0	0	3	0.00497199	2
90	32	32A>G	Asn11Ser	11	0.0174603	237	0.365256	6	0.00777323	449	0.616242	11	0.0185626	453	0.750771	0.980603
91	32	32A>T	Asn11Ile	6	0.00952381	58	0.0893875	13	0.016842	36	0.0494091	7	0.0118126	52	0.0861812	0.830508
92	33	33T>A	Asn11Lys	2	0.00318248	6	0.00927615	8	0.0103937	7	0.00960562	5	0.00845952	4	0.0066443	1.66667
93	33	33T>C	No change	22	0.0350073	12	0.0185523	14	0.0181889	9	0.0123501	13	0.0219948	11	0.0182718	0.958333
94	33	33T>G	Asn11Lys	3	0.00477373	9	0.0139142	8	0.0103937	5	0.00686116	4	0.00676762	5	0.00830537	1.44444
95	34	34A>C	Ile12Leu	5	0.00792619	36	0.0557336	3	0.00388611	85	0.11672	5	0.00843896	63	0.104858	1.29412
96	34	34A>G	Ile12Val	66	0.104626	48	0.0743115	73	0.094562	28	0.0384489	74	0.124897	18	0.0299596	1.09783
97	34	34A>T	Ile12Phe	4	0.00634095	5	0.00774078	3	0.00388611	9	0.0123586	4	0.00675117	11	0.0183086	0.8
98	35	35T>A	Ile12Asn	14	0.0224813	9	0.0140445	13	0.0170716	6	0.0083541	14	0.0238981	8	0.0134203	0.863636
99	35	35T>C	Ile12Thr	91	0.146128	21	0.0327705	115	0.151018	13	0.0181006	74	0.126319	11	0.018453	1.50588
100	35	35T>G	Ile12Ser	3	0.00481742	6	0.009363	7	0.00919238	6	0.0083541	11	0.0187771	7	0.0117428	0.722222
101	36	36T>A	No change	22	0.0351893	18	0.0280457	19	0.0248606	13	0.0179986	11	0.0186726	19	0.0317667	1.06667
102	36	36T>C	No change	172	0.275116	72	0.112183	200	0.261691	36	0.0498422	175	0.297063	58	0.0969721	1.01288
103	36	36T>G	Ile12Met	3	0.00479854	2	0.00311619	6	0.00785073	7	0.00969153	5	0.00848752	2	0.00334387	1.85714
104	37	37G>A	Gly13Arg	52	0.0868592	11	0.0181082	118	0.163062	15	0.0220809	89	0.159315	15	0.0265487	1.27885
105	37	37G>C	Gly13Arg	4	0.00668148	6	0.00987719	3	0.00414565	3	0.00441618	2	0.00358012	5	0.00884956	0.857143
106	38	38G>A	Gly13Glu	12	0.0199259	28	0.0457965	12	0.0164316	10	0.0145567	10	0.0177721	7	0.0122788	1.29412
107	38	38G>C	Gly13Ala	4	0.00664198	4	0.00654236	4	0.0054772	2	0.00291134	2	0.00355442	3	0.00526233	1.2
108	38	38G>T	Gly13Val	47	0.0780433	38	0.0621524	52	0.0712036	54	0.0786061	46	0.0817516	26	0.0456068	1.47222
109	39	39A>C	No change	2	0.00311988	4	0.00608402	2	0.00254745	2	0.00269753	4	0.00661441	7	0.0114366	0.363636
110	39	39A>G	No change	97	0.151314	27	0.0410671	101	0.128646	21	0.028324	79	0.130635	33	0.0539154	1.08929
111	39	39A>T	No change	9	0.0140395	4	0.00608402	7	0.00891606	11	0.0148364	4	0.00661441	5	0.008169	2
112	40	40T>A	Leu14Ile	5	0.00792757	7	0.0107858	7	0.00904334	9	0.0123181	9	0.0150989	5	0.00828226	1.14286
113	40	40T>C	No change	19	0.0301248	521	0.802773	46	0.0594277	297	0.406499	29	0.048652	323	0.535034	0.974432
114	40	40T>G	Leu14Val	11	0.0174407	8	0.0123267	12	0.0155029	10	0.0136868	4	0.00671062	4	0.00662581	2.75
115	41	41T>A	Leu14*	8	0.0125636	7	0.0106965	9	0.0115232	10	0.0135463	5	0.00831158	8	0.0131191	1.46154
116	41	41T>C	Leu14Ser	46	0.0722407	277	0.423276	39	0.0499341	619	0.838515	27	0.0448826	472	0.774024	1.31864
117	41	41T>G	Leu14*	4	0.0062818	8	0.0122246	3	0.00384108	6	0.00812777	5	0.00831158	6	0.00983929	0.818182
118	42	42A>C	Leu14Phe	5	0.00773754	2	0.00302037	3	0.00379372	3	0.00401827	3	0.00491884	4	0.0064973	0.857143
119	42	42A>G	No change	118	0.182606	343	0.517994	107	0.135309	658	0.88134	73	0.119692	610	0.990839	1.12006
120	42	42A>T	Leu14Phe	16	0.0247601	17	0.0256732	9	0.0113812	13	0.0174125	5	0.00819807	5	0.00812163	2.2
121	43	43C>A	Leu15Ile	23	0.036654	28	0.0437876	32	0.0419639	26	0.0361649	15	0.0253747	22	0.0369984	1.56757
122	43	43C>G	Leu15Val	5	0.00796825	9	0.0140746	4	0.00524549	2	0.00278191	3	0.00507494	3	0.00504524	1
123	43	43C>T	No change	122	0.194425	47	0.0735007	78	0.102287	28	0.0389468	79	0.13364	16	0.0269079	1.11579
124	44	44T>A	Leu15Gln	64	0.0984388	8	0.0119879	81	0.101914	5	0.00664108	62	0.100646	9	0.0145307	1.21127
125	44	44T>C	Leu15Pro	243	0.37376	116	0.173824	236	0.296934	54	0.0717236	268	0.435051	42	0.0678097	0.935484
126	44	44T>G	Leu15Arg	2	0.00307621	7	0.0104894	0	0	6	0.00796929	2	0.00324665	3	0.00484355	1.2
127	45	45A>C	No change	4	0.00611471	3	0.00449512	2	0.00250875	4	0.0053042	5	0.00813008	4	0.00642292	0.666667
128	45	45A>G	No change	24	0.0366883	41	0.0614333	25	0.0313594	22	0.0291731	19	0.0308943	19	0.0305089	1.23684
129	45	45A>T	No change	97	0.148282	4	0.0059935	154	0.193174	8	0.0106084	114	0.185366	5	0.00802865	1.36134
130	46	46A>C	Thr16Pro	45	0.0691435	5	0.00753886	31	0.0390965	2	0.00267458	0	0	0	0	N/A
131	46	46A>G	Thr16Ala	76	0.116776	83	0.125145	72	0.0908048	66	0.0882613	43	0.0702546	23	0.0371369	2.09091
132	46	46A>T	Thr16Ser	12	0.0184383	6	0.00904664	10	0.0126118	15	0.0200594	8	0.0130706	7	0.0113025	1.66667
133	47	47C>A	Thr16Asn	31	0.0491704	21	0.0328947	38	0.0497356	35	0.0487092	23	0.0387793	18	0.030172	1.78049
134	47	47C>G	Thr16Ser	6	0.00951686	7	0.0109649	2	0.00261766	2	0.00278338	2	0.00337211	0	0	2
135	47	47C>T	Thr16Ile	126	0.199854	42	0.0657895	140	0.183236	10	0.0139169	97	0.163547	5	0.00838111	1.47059
136	48	48T>C	No change	333	0.523239	571	0.876331	315	0.406137	574	0.787164	227	0.379168	562	0.925606	1.12674
137	48	48T>G	No change	3	0.00471387	0	0	3	0.00386797	4	0.00548546	0	0	5	0.00823493	1.4
138	49	49T>A	Leu17Ile	80	0.123648	12	0.0181813	78	0.0990162	12	0.0161723	74	0.122008	6	0.00973441	1.125
139	49	49T>C	No change	103	0.159196	65	0.0984819	81	0.102825	31	0.0417784	58	0.0956275	21	0.0340704	1.41772
140	49	49T>G	Leu17Val	2	0.00309119	4	0.00606042	3	0.00380831	2	0.00269538	5	0.00824375	5	0.00811201	0.5
141	50	50T>A	Leu17*	9	0.0136203	9	0.0133478	5	0.00621983	7	0.00923215	6	0.0096463	5	0.00793437	1.09091
142	50	50T>C	Leu17Ser	65	0.0983686	154	0.228395	64	0.0796139	154	0.203107	43	0.0691318	141	0.223749	1.18478
143	51	51A>C	Leu17Phe	3	0.00456572	5	0.00747205	5	0.00624836	2	0.00265498	6	0.00971927	4	0.00638967	0.7
144	51	51A>G	No change	40	0.0608763	125	0.186801	64	0.079979	35	0.0464622	60	0.0971927	20	0.0319484	1.2375
145	51	51A>T	Leu17Phe	27	0.0410915	21	0.0313826	29	0.0362405	16	0.0212399	17	0.0275379	0	0	2.64706
146	52	52A>C	Ser18Arg	35	0.0528765	4	0.00590982	29	0.0359213	7	0.00922047	4	0.00636892	0	0	9
147	52	52A>G	Ser18Gly	84	0.126904	142	0.209798	110	0.136253	83	0.109328	85	0.13534	39	0.0617421	1.55645
148	52	52A>T	Ser18Cys	54	0.0815809	42	0.0620531	42	0.052024	28	0.0368819	9	0.0143301	19	0.0300795	2.5
149	53	53G>A	Ser18Asn	299	0.47077	107	0.167478	258	0.33737	62	0.0866878	230	0.386945	33	0.0550092	1.21673
150	53	53G>C	Ser18Thr	2	0.00314896	3	0.00469564	3	0.0039229	2	0.00279638	4	0.00672948	5	0.00833472	0.555556
151	53	53G>T	Ser18Ile	50	0.078724	21	0.0328695	34	0.0444596	39	0.0545294	29	0.0487887	29	0.0483414	1.25862
152	54	54C>A	Ser18Arg	31	0.0474834	20	0.030211	32	0.040606	35	0.0472418	18	0.0292421	28	0.0453551	1.45652
153	54	54C>G	Ser18Arg	7	0.0107221	7	0.0105739	5	0.00634469	0	0	2	0.00324913	0	0	2.5
154	54	54C>T	No change	86	0.131728	109	0.16465	74	0.0939015	83	0.11203	78	0.126716	51	0.0826112	1.21705
155	55	55A>C	Asn19His	5	0.00748907	4	0.00586527	4	0.00493139	2	0.00261825	5	0.00791027	3	0.00471187	0.75
156	55	55A>G	Asn19Asp	232	0.347493	17	0.0249274	267	0.32917	16	0.020946	182	0.287934	15	0.0235593	1.43655
157	55	55A>T	Asn19Tyr	9	0.0134803	6	0.00879791	7	0.00862994	7	0.00916386	3	0.00474616	4	0.00628249	2
158	56	56A>G	Asn19Ser	364	0.590775	76	0.120884	405	0.541509	35	0.0497385	285	0.492815	24	0.0409047	1.42395
159	56	56A>T	Asn19Ile	12	0.0194761	0	0	0	0	6	0.0085266	10	0.0172918	3	0.00511308	0.461538
160	57	57C>A	Asn19Lys	18	0.0276868	27	0.0409004	28	0.0358097	15	0.0204134	14	0.022917	13	0.0210864	1.59259
161	57	57C>G	Asn19Lys	4	0.00615262	3	0.00454449	4	0.00511568	8	0.0108872	7	0.0114585	2	0.00324407	1.33333
162	57	57C>T	No change	58	0.0892129	7	0.0106038	50	0.063946	6	0.00816538	31	0.0507448	5	0.00811017	1.55556
163	58	58T>A	Phe20Ile	39	0.0601388	46	0.0695169	36	0.0458803	43	0.0583359	38	0.0625628	42	0.0680118	0.9875
164	58	58T>C	Phe20Leu	275	0.424056	363	0.548579	378	0.481743	261	0.354086	370	0.609164	307	0.497134	0.94387
165	58	58T>G	Phe20Val	25	0.0385505	23	0.0347584	32	0.0407825	21	0.0284896	24	0.0395133	23	0.0372446	1.12766
166	59	59T>A	Phe20Tyr	4	0.0061907	7	0.0107006	18	0.0231092	5	0.00683957	5	0.00830689	9	0.0146721	1.64286
167	59	59T>C	Phe20Ser	155	0.23989	290	0.44331	182	0.23366	389	0.532119	172	0.285757	407	0.663504	0.986183
168	60	60T>A	Phe20Leu	2	0.00292039	7	0.0100491	6	0.00723711	7	0.00898657	6	0.0093576	6	0.00924101	1.08333
169	60	60T>C	No change	428	0.624963	645	0.925953	522	0.629629	626	0.803656	457	0.712737	672	1.03499	1.01683
170	60	60T>G	Phe20Leu	2	0.00292039	0	0	4	0.00482474	6	0.00770278	4	0.0062384	3	0.0046205	1.42857
171	61	61G>A	Gly21Ser	172	0.257354	92	0.136375	130	0.162117	73	0.0969301	158	0.252796	84	0.133374	0.838843
172	61	61G>C	Gly21Arg	3	0.00448873	5	0.00741169	2	0.00249411	0	0	0	0	4	0.00635112	0.5
173	61	61G>T	Gly21Cys	18	0.0269324	0	0	36	0.0448939	37	0.049129	0	0	35	0.0555723	2.08571
174	62	62G>A	Gly21Asp	152	0.226988	33	0.0488527	0	0	12	0.0159312	10	0.0160082	8	0.0126908	0.666667
175	63	63T>A	No change	9	0.0132444	4	0.00576926	9	0.0109533	6	0.00774253	6	0.00937852	5	0.00775735	1.36364
176	63	63T>C	No change	869	1.27883	518	0.747119	935	1.13793	407	0.525202	739	1.15512	351	0.544566	1.23119
177	63	63T>G	No change	5	0.00735803	4	0.00576926	9	0.0109533	3	0.00387127	8	0.0125047	7	0.0108603	0.8
178	64	64T>A	Ser22Thr	9	0.0129361	5	0.00704771	9	0.0107142	15	0.0189595	6	0.00915262	7	0.0106205	1.84615
179	64	64T>C	Ser22Pro	340	0.488695	461	0.649799	346	0.4119	649	0.820314	268	0.408817	690	1.04688	1.03862
180	65	65C>G	Ser22Cys	3	0.00450985	4	0.00596152	4	0.00500063	4	0.00532361	0	0	6	0.00960092	1.33333
181	65	65C>T	Ser22Phe	195	0.293141	58	0.086442	135	0.168771	0	0	136	0.217691	57	0.0912088	0.699482
182	66	66T>A	No change	40	0.0565275	28	0.0387747	44	0.0512809	32	0.0396074	24	0.0359421	28	0.0417437	1.46154
183	66	66T>C	No change	203	0.286877	205	0.283886	226	0.263397	0	0	210	0.314494	0	0	1.07619
184	66	66T>G	No change	9	0.0127187	4	0.00553925	2	0.00233095	6	0.00742639	2	0.00299518	9	0.0134176	0.727273
185	67	67A>C	Lys23Gln	5	0.00733988	12	0.0173561	0	0	0	0	9	0.0140268	12	0.018644	0
186	67	67A>G	Lys23Glu	56	0.0822067	14	0.0202488	70	0.0850299	21	0.0271595	82	0.1278	10	0.0155366	0.98913
187	67	67A>T	Lys23*	6	0.00880786	6	0.00867804	5	0.00607356	0	0	4	0.00623412	4	0.00621465	0.625
188	68	68A>C	Lys23Thr	3	0.00435875	4	0.00570817	0	0	2	0.00256029	0	0	3	0.00460031	0.666667
189	68	68A>G	Lys23Arg	329	0.47801	54	0.0770603	416	0.499706	19	0.0243228	366	0.563814	20	0.0306687	1.12694
190	68	68A>T	Lys23Ile	12	0.017435	10	0.0142704	20	0.0240243	17	0.0217625	12	0.0184857	9	0.0138009	1.7619
191	69	69A>G	No change	92	0.133672	7	0.0099883	120	0.144375	16	0.020495	82	0.126414	18	0.0277077	1.36
192	69	69A>T	Lys23Asn	8	0.0116237	3	0.0042807	14	0.0168437	18	0.0230568	14	0.021583	9	0.0138538	1.3913
193	70	70A>C	Ile24Leu	2	0.00289444	3	0.00425453	0	0	3	0.00383068	0	0	6	0.00919357	0.5
194	70	70A>G	Ile24Val	118	0.170772	16	0.0226909	127	0.151908	19	0.024261	92	0.141035	16	0.0245162	1.35185
195	70	70A>T	Ile24Phe	15	0.0217083	6	0.00850907	11	0.0131574	13	0.0165996	8	0.0122639	4	0.00612905	2
196	71	71T>A	Ile24Asn	13	0.0192242	11	0.0159448	15	0.0183783	15	0.0195945	12	0.0187864	6	0.0094094	1.66667
197	71	71T>C	Ile24Thr	76	0.112388	58	0.0840726	69	0.0845402	14	0.0182882	85	0.13307	10	0.0156823	0.873684
198	71	71T>G	Ile24Ser	14	0.020703	0	0	11	0.0134774	0	0	0	0	6	0.0094094	1.83333
199	72	72T>A	No change	11	0.015841	8	0.0113342	7	0.00835382	9	0.0114309	4	0.00609923	4	0.00610063	2
200	72	72T>C	No change	86	0.123848	37	0.0524206	0	0	20	0.025402	41	0.0625172	18	0.0274528	0.338983
201	72	72T>G	Ile24Met	2	0.00288018	7	0.0099174	7	0.00835382	5	0.0063505	6	0.00914885	6	0.00915094	1
202	73	73T>A	Leu25Ile	8	0.011448	5	0.00703363	9	0.0106597	5	0.00629977	5	0.00759013	9	0.0136691	1
203	73	73T>C	No change	11	0.015741	21	0.0295413	13	0.0153974	18	0.0226792	12	0.0182163	19	0.028857	1
204	73	73T>G	Leu25Val	4	0.00572402	3	0.00422018	0	0	5	0.00629977	2	0.00303605	10	0.0151879	0.416667
205	74	74T>A	Leu25*	9	0.0127894	3	0.00418463	7	0.00821008	4	0.00499245	2	0.00301327	2	0.00301477	2.75
206	74	74T>C	Leu25Ser	22	0.0312629	25	0.0348719	15	0.017593	20	0.0249622	10	0.0150664	19	0.0286403	1.2069
207	74	74T>G	Leu25*	6	0.00852624	6	0.00836925	6	0.00703722	3	0.00374434	3	0.00451991	13	0.019596	0.5625
208	75	75A>C	Leu25Phe	2	0.00281132	8	0.0110736	0	0	0	0	3	0.00447301	0	0	0
209	75	75A>G	No change	205	0.28816	67	0.0927413	0	0	78	0.0963189	197	0.293727	40	0.059625	0.329114
210	75	75A>T	Leu25Phe	21	0.0295188	12	0.0166104	13	0.0150695	12	0.0148183	5	0.00745501	16	0.02385	1.19048
211	76	76G>A	Val26Ile	70	0.101728	32	0.0462568	89	0.107662	10	0.0129059	65	0.10068	4	0.00621205	1.43478
212	76	76G>T	Val26Phe	37	0.0537705	7	0.0101187	57	0.0689522	28	0.0361365	42	0.0650548	23	0.0357193	1.30769
213	77	77T>A	Val26Asp	6	0.00848081	12	0.0167105	10	0.0116776	13	0.0161453	5	0.00749153	8	0.0119886	1.76923
214	77	77T>C	Val26Ala	700	0.989427	230	0.320285	764	0.892169	73	0.0906618	549	0.82257	76	0.113892	1.3392
215	77	77T>G	Val26Gly	2	0.00282694	3	0.00417763	2	0.00233552	0	0	0	0	2	0.00299715	1
216	78	78C>A	No change	27	0.0398818	23	0.0337367	23	0.0282319	35	0.0458013	18	0.0282362	23	0.0362074	1.41463
217	78	78C>G	No change	7	0.0103397	3	0.00440044	2	0.00245495	7	0.00916027	4	0.00627471	8	0.0125939	0.75
218	78	78C>T	No change	109	0.161004	179	0.26256	96	0.117838	183	0.239476	117	0.183535	166	0.261323	0.985866
219	79	79T>G	Phe27Val	5	0.00710227	7	0.00978419	0	0	2	0.00249215	2	0.00300431	3	0.00450207	0.4
220	80	80T>A	Phe27Tyr	10	0.0143131	11	0.0155435	11	0.0130551	11	0.0138266	15	0.0227669	7	0.0106115	1
221	80	80T>C	Phe27Ser	163	0.233304	47	0.0664133	187	0.221937	28	0.0351949	203	0.308113	20	0.0303186	0.964126
222	80	80T>G	Phe27Cys	5	0.00715656	0	0	5	0.00593415	7	0.00879872	0	0	2	0.00303186	6
223	81	81T>A	Phe27Leu	103	0.146933	12	0.0168546	107	0.126105	11	0.0137669	69	0.104406	7	0.0105777	1.55263
224	81	81T>C	No change	79	0.112696	0	0	67	0.0789629	32	0.0400491	7	0.0105919	26	0.0392886	3
225	81	81T>G	Phe27Leu	3	0.0042796	5	0.00702277	3	0.00353565	8	0.0100123	5	0.00756567	4	0.0060444	1.22222
226	82	82T>A	Leu28Ile	9	0.0129014	16	0.022568	0	0	22	0.0276907	16	0.0242391	9	0.0136689	0.88
227	82	82T>C	No change	56	0.0802752	115	0.162207	0	0	65	0.0818135	41	0.0621127	40	0.0607506	0.802469
228	82	82T>G	Leu28Val	2	0.00286697	2	0.00282099	0	0	0	0	0	0	6	0.00911259	0
229	83	83T>A	Leu28*	11	0.0156461	17	0.0237995	22	0.0257968	26	0.0323802	19	0.028627	22	0.0331665	1.17073
230	83	83T>C	Leu28Ser	242	0.344214	28	0.0391992	254	0.297835	15	0.0186809	175	0.263669	17	0.0256287	1.40104
231	83	83T>G	Leu28*	10	0.0142237	3	0.00419992	9	0.0105532	8	0.00996314	4	0.00602673	3	0.0045227	2.42857
232	84	84A>C	Leu28Phe	3	0.00426342	0	0	5	0.00588914	3	0.00374724	0	0	0	0	N/A
233	84	84A>G	No change	95	0.135008	247	0.346166	125	0.147229	565	0.70573	91	0.136896	530	0.799264	1.11111
234	84	84A>T	Leu28Phe	18	0.0255805	16	0.0224237	15	0.0176674	21	0.0262307	20	0.030087	14	0.0211126	1.05882
235	85	85A>C	Met29Leu	5	0.00731572	4	0.00575432	6	0.00730122	6	0.00771635	5	0.00775206	7	0.0108697	1
236	85	85A>G	Met29Val	165	0.241419	199	0.286277	138	0.167928	266	0.342091	0	0	229	0.355596	1.76419
237	85	85A>T	Met29Leu	56	0.081936	36	0.0517889	34	0.0413736	31	0.0398678	26	0.0403107	9	0.0139754	1.85714
238	86	86T>A	Met29Lys	4	0.00564454	6	0.00834017	9	0.0105132	3	0.00371439	2	0.00298418	5	0.00748167	1.71429
239	86	86T>C	Met29Thr	278	0.392295	0	0	345	0.403004	216	0.267436	0	0	236	0.353135	2.37712
240	87	87G>A	Met29Ile	264	0.393161	344	0.50929	370	0.461151	689	0.9104	368	0.583155	0	0	2.87772
241	87	87G>C	Met29Ile	8	0.011914	10	0.0148049	6	0.00747813	3	0.00396401	8	0.0126773	0	0	1.125
242	87	87G>T	Met29Ile	38	0.0565914	30	0.0444148	36	0.0448688	37	0.0488894	29	0.0459552	19	0.0303398	1.52083
243	88	88G>A	Val30Ile	148	0.220777	221	0.328576	206	0.257667	297	0.394354	133	0.211534	207	0.332061	1.47941
244	88	88G>C	Val30Leu	45	0.0671281	3	0.0044603	29	0.0362736	0	0	35	0.0556669	9	0.0144374	0.659091
245	88	88G>T	Val30Phe	31	0.0462438	24	0.0356824	29	0.0362736	34	0.0451449	25	0.0397621	15	0.0240624	1.575
246	89	89T>A	Val30Asp	11	0.0161139	5	0.00719011	8	0.00969133	11	0.0141026	6	0.00932343	7	0.0108416	1.46154
247	89	89T>C	Val30Ala	534	0.782257	0	0	0	0	941	1.20641	0	0	0	0	N/A
248	90	90T>A	No change	12	0.0168765	19	0.0262972	11	0.0127992	9	0.0111239	10	0.0148513	11	0.016425	0.952381
249	90	90T>C	No change	558	0.784755	0	0	636	0.740025	899	1.11115	562	0.834645	0	0	2.73132
250	90	90T>G	No change	2	0.00281274	2	0.00276813	0	0	0	0	4	0.00594054	0	0	0
251	91	91C>A	Pro31Thr	31	0.0465382	33	0.0492508	42	0.0530196	53	0.0707563	31	0.0494008	25	0.0401568	1.69643
252	91	91C>G	Pro31Ala	5	0.00750616	5	0.00746224	2	0.00252474	5	0.00667512	5	0.00796787	6	0.00963763	0.636364
253	91	91C>T	Pro31Ser	109	0.163634	165	0.246254	137	0.172945	327	0.436553	102	0.162545	276	0.443331	1.22751
254	92	92C>A	Pro31Gln	44	0.0678353	53	0.0815523	54	0.0702019	61	0.0844571	67	0.110386	50	0.0831048	0.982906
255	92	92C>G	Pro31Arg	6	0.00925027	4	0.00615489	3	0.00390011	3	0.00415363	3	0.00494267	3	0.00498629	1
256	92	92C>T	Pro31Leu	410	0.632102	80	0.123098	446	0.579816	51	0.0706117	314	0.517332	46	0.0764564	1.38056
257	93	93G>C	No change	5	0.00734883	5	0.00730716	4	0.00491757	3	0.00392182	0	0	5	0.00787575	1.4
258	93	93G>T	No change	22	0.0323349	0	0	31	0.0381112	0	0	23	0.0357543	14	0.0220521	0.837838
259	94	94T>A	Leu32Ile	15	0.0212657	9	0.0125698	11	0.0129697	7	0.00876896	4	0.00600087	6	0.00908073	1.8
260	94	94T>C	No change	474	0.671997	393	0.548883	500	0.589532	320	0.400867	406	0.609088	283	0.428308	1.19013
261	94	94T>G	Leu32Val	3	0.00425315	3	0.00418994	5	0.00589532	4	0.00501084	2	0.00300044	3	0.00454036	1.8
262	95	95T>A	Leu32*	6	0.00841916	4	0.00551762	11	0.0127955	6	0.0074001	6	0.00886551	5	0.00746726	1.54545
263	95	95T>C	Leu32Ser	176	0.246962	201	0.277261	158	0.183789	49	0.0604341	197	0.291084	55	0.0821398	0.821429
264	96	96A>C	Leu32Phe	3	0.0042155	2	0.00276751	7	0.00813821	3	0.00369918	3	0.00443695	2	0.00299133	2
265	96	96A>G	No change	159	0.223421	116	0.160516	219	0.25461	80	0.0986449	0	0	40	0.0598265	7.475
266	96	96A>T	Leu32Phe	4	0.00562066	10	0.0138376	5	0.00581301	8	0.00986449	5	0.00739492	8	0.0119653	1
267	97	97T>A	Tyr33Asn	11	0.0153984	4	0.0054936	4	0.00463188	4	0.00491039	4	0.00589293	6	0.00893163	0.8
268	97	97T>C	Tyr33His	18	0.0251974	133	0.182662	16	0.0185275	0	0	20	0.0294646	341	0.507614	0.0443213
269	98	98A>C	Tyr33Ser	5	0.00695439	2	0.00272777	2	0.00229766	3	0.00365212	0	0	0	0	N/A
270	98	98A>G	Tyr33Cys	169	0.235058	93	0.126841	132	0.151646	35	0.0426081	40	0.058372	31	0.0458695	2.35211
271	98	98A>T	Tyr33Phe	4	0.00556351	3	0.00409165	10	0.0114883	6	0.00730425	9	0.0131337	8	0.0118373	0.941176
272	99	99T>A	Tyr33*	12	0.0167799	2	0.00274097	6	0.00693553	9	0.011021	4	0.00586527	12	0.0178052	0.9375
273	99	99T>C	No change	256	0.357972	92	0.126084	253	0.292448	79	0.0967402	250	0.36658	86	0.127604	0.988095
274	99	99T>G	Tyr33*	30	0.0419498	3	0.00411145	17	0.0196507	0	0	2	0.00293264	3	0.0044513	3.4
275	100	100A>C	Thr34Pro	35	0.0489641	3	0.00411472	82	0.0951199	0	0	0	0	2	0.00297672	41
276	100	100A>G	Thr34Ala	138	0.193058	87	0.119327	140	0.1624	39	0.0478469	163	0.239488	39	0.0580461	0.886139
277	100	100A>T	Thr34Ser	5	0.00699487	10	0.0137157	5	0.00579999	12	0.0147221	9	0.0132232	3	0.00446508	1.41667
278	101	101C>A	Thr34Lys	21	0.0307521	32	0.0464185	26	0.0318741	30	0.0388752	26	0.0403001	24	0.0376825	1.12
279	101	101C>G	Thr34Arg	3	0.00439316	4	0.00580232	4	0.0049037	8	0.0103667	6	0.00930002	3	0.00471032	1.33333
280	101	101C>T	Thr34Ile	88	0.128866	192	0.278511	58	0.0711037	208	0.269535	56	0.0868002	97	0.1523	1.73856
281	102	102A>C	No change	54	0.0774182	3	0.00421425	55	0.0653494	0	0	0	0	0	0	N/A
282	102	102A>G	No change	250	0.358418	265	0.372259	294	0.349322	165	0.208092	239	0.359474	158	0.240608	1.15617
283	102	102A>T	No change	13	0.0186377	8	0.011238	14	0.0166344	0	0	7	0.0105285	5	0.00761417	1.16667
284	103	103A>C	Ser35Arg	75	0.108471	45	0.063809	0	0	0	0	95	0.144502	28	0.042987	0
285	103	103A>G	Ser35Gly	308	0.445454	124	0.175829	370	0.444028	56	0.0711997	365	0.555192	53	0.0813682	1.01914
286	103	103A>T	Ser35Cys	8	0.0115702	16	0.0226876	20	0.0240015	12	0.0152571	9	0.0136897	12	0.018423	1.52381
287	104	104G>A	Ser35Asn	150	0.236541	133	0.211837	178	0.238184	168	0.238075	141	0.236236	186	0.318444	1.0581
288	104	104G>C	Ser35Thr	3	0.00473082	0	0	5	0.00669057	4	0.00566845	3	0.0050263	3	0.00513619	1.5
289	105	105C>T	No change	175	0.258968	387	0.56754	173	0.21534	520	0.682513	212	0.332601	508	0.80539	0.9625
290	106	106G>A	Val36Ile	193	0.283373	0	0	159	0.196214	1001	1.30592	0	0	904	1.42288	1.28319
291	106	106G>C	Val36Leu	56	0.0822224	31	0.0449575	97	0.119703	9	0.0117415	77	0.119727	9	0.0141659	1.23256
292	106	106G>T	Val36Leu	21	0.0308334	16	0.0232039	20	0.024681	0	0	23	0.0357626	25	0.0393496	0.416667
293	107	107T>A	Val36Glu	11	0.0155347	4	0.00552807	12	0.0140731	7	0.00867657	5	0.00742964	4	0.00600501	2.11111
294	107	107T>C	Val36Ala	200	0.28245	433	0.598413	230	0.269735	390	0.483409	126	0.187227	316	0.474396	1.40271
295	107	107T>G	Val36Gly	53	0.0748492	8	0.0110561	35	0.0410466	0	0	30	0.0445778	3	0.00450376	1.06061
296	108	108A>C	No change	2	0.00279236	5	0.00683265	0	0	2	0.00245302	2	0.00294347	0	0	1
297	108	108A>G	No change	232	0.323914	651	0.889612	296	0.343986	0	0	204	0.300234	681	1.01413	0.334463
298	108	108A>T	No change	12	0.0167542	6	0.00819919	11	0.0127833	7	0.00858559	12	0.0176608	6	0.00893509	1
299	109	109C>A	Leu37Ile	26	0.037437	15	0.0212902	20	0.0240778	29	0.036995	21	0.0320151	19	0.0294674	1.225
300	109	109C>G	Leu37Val	4	0.00575954	8	0.0113548	3	0.00361167	4	0.00510276	5	0.00762265	8	0.0124073	0.538462
301	109	109C>T	No change	172	0.24766	75	0.106451	145	0.174564	56	0.0714386	116	0.176845	40	0.0620367	1.28846
302	110	110T>A	Leu37Gln	2	0.00280285	8	0.0109848	6	0.00700296	8	0.00983502	2	0.00294651	9	0.013419	1.27273
303	110	110T>C	Leu37Pro	106	0.148551	146	0.200472	66	0.0770326	77	0.094662	29	0.0427243	36	0.0536761	2.2
304	111	111A>C	No change	8	0.0113792	7	0.00972128	7	0.00828579	7	0.00873275	12	0.0179765	10	0.0151646	0.636364
305	111	111A>G	No change	448	0.637233	41	0.0569389	420	0.497147	28	0.034931	357	0.534799	14	0.0212305	1.20755
306	111	111A>T	No change	8	0.0113792	8	0.01111	8	0.00946947	7	0.00873275	0	0	5	0.00758231	3
307	112	112T>A	Ser38Thr	5	0.00698217	2	0.00273545	6	0.00699659	7	0.00860733	5	0.0073629	4	0.00596703	1.44444
308	112	112T>C	Ser38Pro	237	0.330955	367	0.501956	207	0.241383	256	0.314782	160	0.235613	0	0	2.89375
309	112	112T>G	Ser38Ala	2	0.00279287	16	0.0218836	0	0	2	0.00245924	2	0.00294516	3	0.00447527	0.4
310	113	113C>A	Ser38Tyr	27	0.03921	13	0.0186806	21	0.0256151	24	0.030949	18	0.0275773	16	0.0250623	1.32353
311	113	113C>G	Ser38Cys	2	0.00290444	37	0.0531678	4	0.00487906	17	0.0219222	3	0.00459622	10	0.0156639	1.61538
312	113	113C>T	Ser38Phe	64	0.0929422	11	0.0158066	71	0.0866033	8	0.0103163	68	0.104181	2	0.00313278	1.12857
313	114	114T>A	No change	15	0.0209486	17	0.0232536	21	0.024397	15	0.0183864	22	0.0322708	20	0.0298258	0.857143
314	114	114T>C	No change	495	0.691302	429	0.586811	530	0.615735	294	0.360374	408	0.598477	273	0.407122	1.20999
315	114	114T>G	No change	3	0.00418971	5	0.00683929	2	0.00232353	6	0.00735456	6	0.00880114	6	0.00894775	0.666667
316	115	115A>C	Thr39Pro	5	0.00696001	3	0.00409512	3	0.00348509	4	0.00490743	2	0.00293079	2	0.00297632	1.75
317	115	115A>G	Thr39Ala	358	0.498337	203	0.277103	377	0.43796	110	0.134954	306	0.448411	79	0.117565	1.26494
318	115	115A>T	Thr39Ser	11	0.015312	6	0.00819023	7	0.00813188	9	0.0110417	9	0.0131886	11	0.0163698	0.8
319	116	116C>A	Thr39Lys	21	0.0304865	81	0.116009	37	0.0453026	42	0.0542965	0	0	25	0.0390918	3.16
320	116	116C>T	Thr39Ile	202	0.293251	90	0.128899	228	0.279162	34	0.0439543	159	0.243	29	0.0453465	1.39362
321	117	117A>G	No change	256	0.358257	318	0.4364	336	0.391969	161	0.198198	311	0.457292	60	0.0895817	1.33962
322	118	118T>A	Ser40Thr	37	0.0518004	11	0.0150952	57	0.0665445	6	0.00739827	54	0.0796742	8	0.0119578	1.01613
323	118	118T>C	Ser40Pro	797	1.11581	0	0	815	0.951469	699	0.861899	713	1.05199	602	0.899824	1.15133
324	118	118T>G	Ser40Ala	2	0.00280002	2	0.00274458	2	0.00233489	7	0.00863132	5	0.00737724	5	0.00747362	0.9
325	119	119C>A	Ser40Tyr	18	0.0258959	20	0.028458	32	0.0385947	39	0.0498161	21	0.0318471	29	0.0450555	1.42
326	119	119C>T	Ser40Phe	159	0.228747	125	0.177863	169	0.203828	59	0.0753628	144	0.21838	50	0.077682	1.17526
327	120	120T>A	No change	13	0.01816	20	0.0273306	19	0.0220622	12	0.0147032	8	0.011738	7	0.0104479	2.06667
328	120	120T>C	No change	113	0.157852	145	0.198147	100	0.116117	79	0.0967959	72	0.105642	0	0	2.48611
329	121	121G>A	Asp41Asn	199	0.288001	43	0.0614901	348	0.422084	18	0.0230621	0	0	14	0.0218484	26.1429
330	121	121G>C	Asp41His	2	0.00289448	10	0.0143	4	0.00485154	0	0	0	0	0	0	N/A
331	121	121G>T	Asp41Tyr	20	0.0289448	30	0.0429	40	0.0485154	19	0.0243434	20	0.0304734	22	0.0343332	1.40476
332	122	122A>C	Asp41Ala	2	0.00279084	5	0.00683864	4	0.00463677	5	0.0061246	0	0	0	0	N/A
333	122	122A>G	Asp41Gly	383	0.534446	485	0.663348	0	0	0	0	327	0.477679	57	0.0851191	0
334	122	122A>T	Asp41Val	7	0.00976794	6	0.00820636	2	0.00231838	9	0.0110243	3	0.00438238	7	0.0104532	1.1
335	123	123T>A	Asp41Glu	10	0.0141367	10	0.0138001	11	0.0129117	6	0.0074308	6	0.00886734	10	0.0150664	1.0625
336	123	123T>C	No change	138	0.195086	0	0	154	0.180764	131	0.162239	126	0.186214	105	0.158197	1.23377
337	123	123T>G	Asp41Glu	3	0.004241	7	0.0096601	9	0.0105641	5	0.00619233	2	0.00295578	2	0.00301327	3.5
338	124	124T>A	Tyr42Asn	8	0.0113199	5	0.00693106	7	0.00822716	9	0.0111726	5	0.0074073	8	0.0120815	1.23077
339	124	124T>C	Tyr42His	321	0.454211	140	0.19407	0	0	213	0.264419	621	0.919986	159	0.24012	0.273077
340	124	124T>G	Tyr42Asp	4	0.00565995	0	0	7	0.00822716	6	0.00744842	6	0.00888876	6	0.00906112	1.08333
341	125	125A>C	Tyr42Ser	2	0.00283106	5	0.00693818	4	0.00470179	5	0.00621759	3	0.00445282	7	0.0105951	0.9
342	125	125A>G	Tyr42Cys	258	0.365206	69	0.0957469	208	0.244493	63	0.0783416	169	0.250842	32	0.0484349	1.34826
343	125	125A>T	Tyr42Phe	2	0.00283106	4	0.00555054	6	0.00705268	5	0.00621759	8	0.0118742	3	0.00454078	1
344	126	126T>A	Tyr42*	8	0.0112418	6	0.00824357	4	0.00466336	11	0.0135496	8	0.0117524	7	0.0104963	1
345	126	126T>C	No change	251	0.352711	498	0.684216	250	0.29146	0	0	0	0	620	0.929675	0.403226
346	126	126T>G	Tyr42*	3	0.00421567	6	0.00824357	2	0.00233168	4	0.00492714	3	0.00440716	2	0.00299895	1.2
347	127	127G>A	Gly43Arg	70	0.106921	116	0.175163	76	0.0975334	132	0.178721	7	0.0112081	17	0.0278977	8.66667
348	127	127G>C	Gly43Arg	2	0.00305488	4	0.00604011	10	0.0128333	6	0.0081237	5	0.00800576	4	0.00656416	1.77778
349	128	128G>A	Gly43Glu	15	0.022814	11	0.0166276	17	0.021824	11	0.0148816	4	0.00642643	10	0.0164425	2
350	128	128G>C	Gly43Ala	4	0.00608374	5	0.00755801	0	0	5	0.00676434	0	0	4	0.006577	1.25
351	128	128G>T	Gly43Val	41	0.0623584	31	0.0468596	0	0	46	0.062232	51	0.0819369	34	0.0559045	0.541176
352	129	129A>G	No change	181	0.254385	211	0.290706	211	0.246761	211	0.259635	174	0.256728	220	0.331016	1.07107
353	129	129A>T	No change	14	0.0196762	0	0	14	0.0163727	14	0.017227	7	0.0103281	11	0.0165508	1.55556
354	130	130A>G	Thr44Ala	246	0.376279	435	0.652849	290	0.369813	206	0.275947	215	0.346188	180	0.294522	1.2557
355	130	130A>T	Thr44Ser	8	0.0122367	7	0.0105056	12	0.0153026	13	0.0174141	0	0	17	0.027816	1.47059
356	131	131C>A	Thr44Lys	22	0.03288	31	0.0457842	31	0.0389134	42	0.0555703	20	0.0314199	21	0.0338863	1.78049
357	131	131C>G	Thr44Arg	2	0.00298909	0	0	4	0.00502109	0	0	8	0.0125679	0	0	0.5
358	131	131C>T	Thr44Ile	21	0.0313854	48	0.0708916	12	0.0150633	34	0.0449854	18	0.0282779	29	0.0467953	0.978723
359	132	132A>C	No change	3	0.004211	2	0.00274597	2	0.00233089	0	0	3	0.00439915	2	0.00300246	0.4
360	132	132A>G	No change	267	0.374779	71	0.0974819	360	0.419561	46	0.0564203	202	0.296209	30	0.0450369	1.75
361	132	132A>T	No change	11	0.0154403	10	0.0137299	11	0.0128199	18	0.0220775	12	0.0175966	13	0.019516	1.16
362	133	133T>A	Tyr45Asn	9	0.0128134	8	0.0111388	7	0.00829364	7	0.00875536	9	0.0133907	7	0.0106545	0.875
363	133	133T>C	Tyr45His	385	0.548129	76	0.105819	500	0.592403	56	0.0700429	0	0	69	0.105023	8.05797
364	133	133T>G	Tyr45Asp	4	0.00569484	5	0.00696175	8	0.00947845	11	0.0137584	9	0.0133907	10	0.0152207	1
365	134	134A>G	Tyr45Cys	48	0.0672128	232	0.318087	42	0.0488395	174	0.21294	49	0.071671	198	0.2965	0.874494
366	134	134A>T	Tyr45Phe	60	0.084016	4	0.00548426	76	0.0883762	7	0.00856657	81	0.118476	4	0.00598991	0.976471
367	135	135T>A	Tyr45*	7	0.00981753	13	0.0178329	15	0.0174569	7	0.00857654	10	0.0146227	6	0.00898553	1.375
368	135	135T>C	No change	90	0.126225	0	0	93	0.108233	56	0.0686123	50	0.0731133	61	0.0913529	1.34234
369	135	135T>G	Tyr45*	6	0.00841503	3	0.00411528	5	0.00581896	2	0.00245044	3	0.0043868	2	0.00299518	1.4
370	136	136G>A	Asp46Asn	50	0.0738149	17	0.0249135	33	0.0408866	18	0.0234929	30	0.0465304	13	0.0206865	1.18605
371	136	136G>C	Asp46His	2	0.0029526	5	0.00732751	0	0	0	0	0	0	0	0	N/A
372	136	136G>T	Asp46Tyr	28	0.0413363	36	0.0527581	38	0.0470816	49	0.0639528	35	0.0542854	25	0.0397817	1.45
373	137	137A>C	Asp46Ala	2	0.00278816	5	0.00683079	3	0.00347029	2	0.00243798	0	0	5	0.00746748	1
374	137	137A>T	Asp46Val	8	0.0111526	10	0.0136616	15	0.0173515	12	0.0146279	14	0.0204472	7	0.0104545	1.28571
375	138	138T>A	Asp46Glu	8	0.0112475	2	0.00275566	5	0.00583519	7	0.0086139	5	0.0073667	4	0.00600808	1.33333
376	138	138T>C	No change	55	0.0773265	27	0.0372014	66	0.0770245	29	0.0356862	60	0.0884004	40	0.0600808	0.95
377	138	138T>G	Asp46Glu	4	0.00562374	5	0.00688914	0	0	5	0.00615279	2	0.00294668	2	0.00300404	1.25
378	139	139T>A	Leu47Ile	15	0.0212248	18	0.0249574	28	0.0329458	19	0.0236174	16	0.0237315	11	0.0166397	1.74074
379	139	139T>C	No change	75	0.106124	101	0.140039	63	0.0741281	163	0.202613	76	0.112725	130	0.196651	1.09709
380	139	139T>G	Leu47Val	2	0.00282998	3	0.00415956	2	0.00235327	3	0.00372907	0	0	0	0	N/A
381	140	140T>A	Leu47*	6	0.00841715	7	0.0096216	7	0.00814389	4	0.00490581	2	0.0029332	5	0.00749771	1.57143
382	140	140T>C	Leu47Ser	25	0.0350715	14	0.0192432	9	0.0104707	13	0.0159439	11	0.0161326	14	0.0209936	0.88
383	141	141A>C	Leu47Phe	4	0.00561782	4	0.00549934	8	0.00931283	3	0.003679	0	0	3	0.00450187	3.66667
384	141	141A>G	No change	228	0.320216	39	0.0536186	189	0.220016	34	0.0416953	179	0.262459	29	0.0435181	1.07212
385	141	141A>T	Leu47Phe	3	0.00421336	2	0.00274967	2	0.00232821	5	0.00613166	4	0.00586502	3	0.00450187	1
386	142	142T>A	Phe48Ile	7	0.00988324	7	0.00968791	14	0.0164171	13	0.0160835	10	0.0147301	8	0.0120665	1.5
387	142	142T>C	Phe48Leu	48	0.0677708	41	0.0567435	26	0.0304889	40	0.0494878	22	0.0324063	30	0.0452496	1.26923
388	143	143T>A	Phe48Tyr	8	0.0112962	6	0.00830163	12	0.0141001	9	0.0110888	7	0.0103315	2	0.00301951	2.33333
389	143	143T>C	Phe48Ser	76	0.107314	19	0.0262885	114	0.133951	15	0.0184813	77	0.113646	11	0.0166073	1.46591
390	144	144T>A	Phe48Leu	12	0.0168914	7	0.00965877	8	0.00933631	12	0.0147632	14	0.0206313	12	0.0180381	0.769231
391	144	144T>C	No change	48	0.0675657	61	0.0841693	74	0.0863608	24	0.0295265	62	0.0913673	19	0.0285603	1.20988
392	145	145A>C	Asn49His	2	0.00280812	3	0.00411997	3	0.00349471	3	0.00367706	0	0	3	0.00449728	2
393	145	145A>G	Asn49Asp	48	0.0673949	35	0.0480664	39	0.0454312	24	0.0294165	57	0.0836501	23	0.0344791	0.7875
394	145	145A>T	Asn49Tyr	17	0.023869	6	0.00823995	10	0.011649	14	0.0171596	8	0.0117404	13	0.0194882	1.14286
395	146	146A>C	Asn49Thr	9	0.0127828	4	0.00553802	5	0.00588651	0	0	7	0.0103658	2	0.00302403	0.555556
396	146	146A>G	Asn49Ser	139	0.197424	77	0.106607	129	0.151872	34	0.0421225	95	0.140678	31	0.0468724	1.29365
397	146	146A>T	Asn49Ile	5	0.00710157	6	0.00830703	5	0.00588651	6	0.00743338	10	0.0148082	4	0.00604805	0.785714
398	147	147T>A	Asn49Lys	7	0.00990533	6	0.00832524	4	0.0047122	3	0.00371204	7	0.0103396	3	0.00452851	0.7
399	147	147T>C	No change	74	0.104714	318	0.441238	100	0.117805	0	0	105	0.155094	210	0.316995	0.31746
400	147	147T>G	Asn49Lys	6	0.00849029	23	0.0319134	4	0.0047122	6	0.00742409	8	0.0118167	10	0.015095	0.555556
401	148	148A>C	Thr50Pro	2	0.00281286	6	0.00825934	5	0.0058607	5	0.0061518	6	0.0088476	7	0.0105249	0.769231
402	148	148A>G	Thr50Ala	178	0.250345	246	0.338633	0	0	214	0.263297	168	0.247733	224	0.336797	0.545918
403	148	148A>T	Thr50Ser	5	0.00703215	6	0.00825934	10	0.0117214	6	0.00738216	5	0.007373	0	0	3.2
404	149	149C>G	Thr50Arg	4	0.00606649	2	0.00301495	5	0.00639076	4	0.00535368	2	0.0032042	2	0.00329549	2.25
405	149	149C>T	Thr50Met	222	0.33669	317	0.47787	258	0.329763	208	0.278391	192	0.307604	239	0.393811	1.08121
406	150	150G>A	No change	172	0.265268	291	0.448341	157	0.20503	317	0.433048	169	0.275365	326	0.544504	0.957576
407	151	151A>C	Thr51Pro	2	0.00278944	0	0	3	0.00348137	2	0.00244016	5	0.00731208	2	0.00298525	0.714286
408	151	151A>G	Thr51Ala	521	0.726649	460	0.62906	665	0.771703	847	1.03341	631	0.922784	0	0	2.3962
409	151	151A>T	Thr51Ser	5	0.0069736	10	0.0136752	17	0.0197278	10	0.0122008	12	0.017549	5	0.00746313	1.58824
410	152	152C>A	Thr51Lys	15	0.0216235	22	0.0313614	36	0.0435445	18	0.0228264	23	0.0349353	19	0.0295536	1.28571
411	152	152C>G	Thr51Arg	4	0.00576626	4	0.00570207	5	0.00604785	6	0.00760881	0	0	4	0.00622181	2.75
412	152	152C>T	Thr51Ile	190	0.273898	0	0	159	0.192322	282	0.357614	108	0.164044	238	0.370198	1.27457
413	153	153A>C	No change	3	0.00420239	3	0.0041189	3	0.00348732	6	0.00734322	4	0.00587423	0	0	2.25
414	153	153A>T	No change	18	0.0252143	10	0.0137297	20	0.0232488	22	0.0269251	17	0.0249655	13	0.0195527	1.4
415	154	154A>G	Ile52Val	166	0.239504	43	0.0604833	150	0.180139	36	0.0454104	123	0.186553	50	0.0773323	1.07514
416	154	154A>T	Ile52Phe	6	0.00865676	5	0.00703294	4	0.00480371	5	0.006307	3	0.00455007	4	0.00618659	1.28571
417	155	155T>A	Ile52Asn	12	0.0168988	15	0.0207076	14	0.0164092	13	0.016025	14	0.0206401	10	0.015108	1.125
418	155	155T>G	Ile52Ser	3	0.0042247	5	0.00690255	3	0.00351626	3	0.00369809	6	0.00884577	0	0	1
419	156	156C>A	No change	14	0.0202336	33	0.0473064	37	0.0447438	28	0.0355425	29	0.0440381	14	0.0218473	1.51163
420	156	156C>T	No change	36	0.0520291	83	0.118983	20	0.0241858	79	0.100281	8	0.0121485	48	0.0749052	1.76786
421	157	157T>A	Ser53Thr	30	0.0418515	53	0.0726754	29	0.0336724	30	0.0365988	22	0.0321699	33	0.0494545	1.07273
422	157	157T>C	Ser53Pro	655	0.913758	457	0.626654	0	0	437	0.533122	594	0.868586	0	0	0.73569
423	158	158C>A	Ser53*	19	0.0273118	16	0.0229075	29	0.0350445	25	0.0316684	17	0.0257167	17	0.0265099	1.58824
424	158	158C>T	Ser53Leu	93	0.133684	157	0.22478	158	0.190932	0	0	137	0.207246	390	0.608168	0.29981
425	159	159A>C	No change	45	0.0634625	6	0.00834841	47	0.0552025	3	0.00369841	57	0.0842722	4	0.006083	0.819672
426	159	159A>G	No change	265	0.373724	218	0.303325	0	0	0	0	237	0.350395	203	0.308712	0
427	159	159A>T	No change	8	0.0112822	5	0.00695701	5	0.00587261	7	0.00862962	0	0	8	0.012166	1.5
428	160	160T>A	Leu54Met	4	0.00587242	57	0.0822357	12	0.0147518	5	0.00643633	8	0.0123747	9	0.0142216	1
429	160	160T>C	No change	414	0.607796	0	0	373	0.458535	693	0.892076	297	0.459411	590	0.932305	1.2018
430	160	160T>G	Leu54Val	67	0.0983631	17	0.0245264	0	0	0	0	0	0	0	0	N/A
431	161	161T>A	Leu54*	23	0.0330332	17	0.0240995	23	0.0276782	16	0.0201534	17	0.0257279	15	0.0232392	1.21875
432	161	161T>C	Leu54Ser	240	0.344694	349	0.494748	262	0.31529	378	0.476124	285	0.431322	363	0.56239	0.987654
433	161	161T>G	Leu54Trp	68	0.0976633	3	0.00425285	94	0.113119	0	0	99	0.149827	3	0.00464785	0.921569
434	162	162G>A	No change	373	0.562654	0	0	392	0.500032	299	0.400193	224	0.356336	298	0.489512	1.32375
435	162	162G>C	Leu54Phe	6	0.00905073	6	0.00906522	6	0.00765355	3	0.00401531	5	0.00795393	3	0.00492797	1.125
436	162	162G>T	Leu54Phe	45	0.0678805	36	0.0543913	42	0.0535748	61	0.0816447	44	0.0699946	34	0.0558503	1.32051
437	163	163C>G	Leu55Val	2	0.0030422	5	0.00761986	4	0.00514185	0	0	0	0	0	0	N/A
438	163	163C>T	No change	219	0.33312	162	0.246883	296	0.380497	384	0.517778	223	0.357286	329	0.544882	1.23188
439	164	164T>A	Leu55Gln	3	0.00421248	4	0.00554477	5	0.00585124	5	0.00614054	11	0.0161701	5	0.00756934	0.625
440	164	164T>C	Leu55Pro	103	0.144628	231	0.320211	117	0.136919	187	0.229656	65	0.0955503	88	0.13322	1.98693
441	164	164T>G	Leu55Arg	2	0.00280832	3	0.00415858	0	0	3	0.00368433	0	0	6	0.0090832	0.5
442	165	165A>C	No change	4	0.00568715	5	0.00703284	2	0.00236782	0	0	2	0.00297889	3	0.00461404	0.4
443	165	165A>G	No change	248	0.352603	0	0	311	0.368195	29	0.0360701	245	0.364915	29	0.0446023	1.24088
444	165	165A>T	No change	6	0.00853072	8	0.0112525	8	0.00947127	10	0.012438	6	0.00893668	3	0.00461404	2
445	166	166A>C	Ile56Leu	4	0.0056815	74	0.103851	4	0.00473479	28	0.034711	0	0	52	0.0799115	0.615385
446	166	166A>G	Ile56Val	114	0.161923	196	0.275065	181	0.214249	0	0	0	0	391	0.600873	0.462916
447	166	166A>T	Ile56Phe	116	0.164763	8	0.0112271	118	0.139676	4	0.00495872	73	0.108589	8	0.0122941	1.50617
448	167	167T>A	Ile56Asn	9	0.0132583	9	0.0131054	5	0.0061546	8	0.0103223	5	0.00770725	4	0.00638121	1.44444
449	167	167T>C	Ile56Thr	49	0.0721841	41	0.0597024	46	0.0566224	28	0.0361281	41	0.0631994	28	0.0446685	1.07246
450	168	168T>A	No change	10	0.0142867	14	0.019834	20	0.0238141	25	0.0313016	0	0	13	0.0201217	3.46154
451	168	168T>C	No change	157	0.224302	226	0.320177	0	0	128	0.160264	172	0.257504	106	0.164069	0.460432
452	169	169C>G	Pro57Ala	2	0.00307158	4	0.00619905	4	0.00519676	0	0	0	0	5	0.0084641	0.8
453	169	169C>T	Pro57Ser	123	0.188902	100	0.154976	136	0.17669	66	0.0901689	106	0.172086	39	0.06602	1.3931
454	170	170C>G	Pro57Arg	6	0.00933329	4	0.00627146	2	0.00262912	7	0.00967158	6	0.00983978	11	0.0188076	0.529412
455	170	170C>T	Pro57Leu	103	0.160222	96	0.150515	147	0.193241	115	0.15889	132	0.216475	111	0.189786	1.07819
456	171	171A>G	No change	65	0.0925886	83	0.117854	72	0.0855849	172	0.215078	75	0.112213	164	0.255221	1.02092
457	171	171A>T	No change	14	0.0199422	15	0.021299	12	0.0142641	15	0.0187568	22	0.0329159	19	0.0295683	0.658537
458	172	172A>C	Ile58Leu	2	0.00286973	8	0.0114093	6	0.00716598	6	0.00754717	3	0.00451209	4	0.00625244	1.71429
459	172	172A>G	Ile58Val	12	0.0172184	23	0.0328018	17	0.0203036	15	0.0188679	11	0.0165443	12	0.0187573	1.3913
460	172	172A>T	Ile58Phe	3	0.00430459	10	0.0142617	14	0.0167206	11	0.0138365	10	0.0150403	7	0.0109418	1.47059
461	173	173T>A	Ile58Asn	7	0.0101594	7	0.0101089	16	0.0193344	5	0.00636537	9	0.0136753	6	0.00948197	1.4
462	173	173T>C	Ile58Thr	94	0.136426	43	0.0620974	139	0.167968	39	0.0496499	102	0.154987	28	0.0442492	1.36923
463	173	173T>G	Ile58Ser	3	0.00435401	7	0.0101089	3	0.0036252	4	0.0050923	2	0.00303896	4	0.00632131	1.16667
464	174	174T>C	No change	17	0.0246849	20	0.0289226	22	0.0266044	29	0.037012	12	0.0182874	8	0.0126861	2.55
465	174	174T>G	Ile58Met	23	0.0333972	5	0.00723066	30	0.0362788	2	0.00255255	11	0.0167634	0	0	2.90909
466	175	175A>C	Ile59Leu	4	0.00573575	4	0.00571674	2	0.00238353	2	0.00251851	2	0.00301146	5	0.00783441	0.571429
467	175	175A>G	Ile59Val	30	0.0430182	9	0.0128627	20	0.0238353	10	0.0125926	25	0.0376432	9	0.0141019	0.882353
468	175	175A>T	Ile59Phe	7	0.0100376	3	0.00428755	6	0.0071506	5	0.00629628	7	0.0105401	6	0.00940129	0.846154
469	176	176T>A	Ile59Asn	9	0.0130142	10	0.0143978	3	0.00361407	6	0.00762738	4	0.00607829	6	0.00946925	0.9
470	176	176T>C	Ile59Thr	202	0.292097	26	0.0374343	187	0.225277	19	0.0241534	248	0.376854	19	0.029986	0.771536
471	176	176T>G	Ile59Ser	2	0.00289205	4	0.00575912	2	0.00240938	4	0.00508492	4	0.00607829	0	0	1.5
472	177	177T>A	No change	15	0.0222054	9	0.0132871	13	0.0161057	25	0.0326507	9	0.0140695	17	0.0275665	1.46154
473	177	177T>C	No change	25	0.0370091	27	0.0398612	29	0.035928	28	0.0365688	21	0.0328289	22	0.0356743	1.32558
474	177	177T>G	Ile59Met	5	0.00740181	6	0.00885805	5	0.00619448	9	0.0117543	7	0.010943	2	0.00324312	1.55556
475	178	178T>A	Ser60Thr	10	0.0146539	18	0.02631	27	0.0330405	17	0.0219675	16	0.0246332	16	0.0255971	1.375
476	178	178T>C	Ser60Pro	80	0.117232	48	0.0701601	75	0.091779	38	0.0491039	115	0.177051	27	0.0431952	0.795775
477	178	178T>G	Ser60Ala	4	0.00586158	0	0	0	0	0	0	0	0	0	0	N/A
478	179	179C>A	Ser60*	48	0.0752658	0	0	0	0	0	0	0	0	0	0	N/A
479	179	179C>G	Ser60*	2	0.00313607	3	0.00474608	6	0.00791619	7	0.00978337	3	0.0049487	6	0.0103738	1.44444
480	179	179C>T	Ser60Leu	174	0.272838	7	0.0110742	140	0.184711	5	0.00698812	12	0.0197948	4	0.00691587	9.0625
481	180	180A>C	No change	4	0.00588815	31	0.0455601	3	0.00368229	9	0.0117064	5	0.00774018	8	0.0128779	0.923077
482	180	180A>G	No change	23	0.0338569	203	0.298345	21	0.025776	153	0.199009	25	0.0387009	114	0.18351	1.2518
483	180	180A>T	No change	11	0.0161924	9	0.0132271	0	0	10	0.0130071	6	0.00928821	9	0.0144876	0.666667
484	181	181A>C	Ile61Leu	6	0.00884434	5	0.00734279	4	0.00491238	3	0.00391088	3	0.00463843	0	0	2.33333
485	181	181A>G	Ile61Val	64	0.0943396	10	0.0146856	79	0.0970194	22	0.0286798	87	0.134515	11	0.0176775	1.03061
486	181	181A>T	Ile61Phe	6	0.00884434	7	0.0102799	11	0.013509	11	0.0143399	6	0.00927687	11	0.0176775	1.29412
487	182	182T>A	Ile61Asn	15	0.0223834	7	0.0104264	16	0.0199486	12	0.0158909	8	0.0125516	7	0.0114222	1.86667
488	182	182T>C	Ile61Thr	14	0.0208912	14	0.0208529	16	0.0199486	16	0.0211878	13	0.0203963	16	0.026108	1.10345
489	183	183T>A	No change	15	0.0222367	9	0.0133321	10	0.0123712	9	0.0118058	11	0.0171206	6	0.00972889	1.11765
490	183	183T>C	No change	44	0.0652277	27	0.0399964	37	0.0457734	26	0.0341055	29	0.0451362	22	0.0356726	1.23529
491	183	183T>G	Ile61Met	3	0.00444734	8	0.0118508	2	0.00247424	5	0.00655875	5	0.0077821	2	0.00324296	1
492	184	184A>C	Asn62His	2	0.00293664	4	0.00586984	7	0.00857528	3	0.00389656	3	0.00462186	5	0.00802195	1.25
493	184	184A>G	Asn62Asp	53	0.077821	22	0.0322841	95	0.116379	26	0.0337702	78	0.120168	27	0.0433185	1.15238
494	184	184A>T	Asn62Tyr	20	0.0293664	16	0.0234793	29	0.0355262	17	0.0220805	19	0.0292717	14	0.0224615	1.39394
495	185	185A>C	Asn62Thr	5	0.00736182	4	0.00589379	0	0	4	0.00520854	2	0.00309727	4	0.00644423	0.666667
496	185	185A>G	Asn62Ser	38	0.0559498	255	0.375729	55	0.0675261	319	0.415381	25	0.0387159	332	0.534871	1.04762
497	185	185A>T	Asn62Ile	9	0.0132513	8	0.0117876	11	0.0135052	12	0.0156256	6	0.00929181	6	0.00966635	1.91667
498	186	186T>A	Asn62Lys	3	0.00440012	3	0.00439033	0	0	9	0.0116429	5	0.00769077	6	0.009616	0.818182
499	186	186T>C	No change	39	0.0572015	46	0.0673184	41	0.0500323	31	0.0401035	30	0.0461446	23	0.0368613	1.35849
500	186	186T>G	Asn62Lys	2	0.00293341	3	0.00439033	6	0.00732181	8	0.0103493	2	0.00307631	8	0.0128213	1.4
501	187	187A>C	Ile63Leu	5	0.00729746	0	0	4	0.00485402	3	0.00386384	3	0.00458947	0	0	2.33333
502	187	187A>G	Ile63Val	25	0.0364873	142	0.207082	42	0.0509672	117	0.15069	24	0.0367158	137	0.218762	0.987578
503	187	187A>T	Ile63Phe	7	0.0102164	8	0.0116666	5	0.00606752	9	0.0115915	0	0	3	0.00479042	4.66667
504	188	188T>A	Ile63Asn	11	0.0161309	7	0.0102585	10	0.0122131	11	0.0142592	0	0	6	0.00962356	3.5
505	188	188T>C	Ile63Thr	307	0.450199	242	0.354652	330	0.403034	187	0.242407	0	0	162	0.259836	3.19136
506	189	189T>A	No change	9	0.0134128	9	0.0134358	11	0.0136939	12	0.015846	16	0.0251059	15	0.0244618	0.741935
507	189	189T>C	No change	189	0.281669	195	0.29111	171	0.212877	259	0.342009	194	0.304409	207	0.337573	1.07232
508	189	189T>G	Ile63Met	8	0.0119225	6	0.00895723	13	0.0161836	5	0.00660249	2	0.00313824	5	0.00815395	2.57143
509	190	190T>A	Ser64Thr	8	0.0117838	28	0.0413345	14	0.0172554	14	0.0183203	8	0.0124386	11	0.0177282	1.47368
510	191	191C>G	Ser64Cys	5	0.00791152	0	0	6	0.00799499	2	0.00283772	4	0.00669961	2	0.00350926	1.33333
511	191	191C>T	Ser64Phe	108	0.170889	26	0.0416633	99	0.131917	11	0.0156075	104	0.17419	18	0.0315834	0.901639
512	192	192T>A	No change	17	0.0249146	13	0.0191067	12	0.0147089	10	0.0130174	14	0.0217024	15	0.0241421	0.758621
513	192	192T>C	No change	345	0.50562	146	0.214583	0	0	88	0.114554	354	0.548761	93	0.149681	0.196868
514	193	193G>A	Glu65Lys	43	0.0666987	44	0.0690684	64	0.0837083	57	0.0792558	65	0.107003	72	0.123739	0.883212
515	194	194A>G	Glu65Gly	418	0.638568	143	0.21946	0	0	77	0.105099	305	0.494416	96	0.160871	0.19202
516	194	194A>T	Glu65Val	14	0.0213874	8	0.0122775	16	0.0205233	19	0.0259336	13	0.0210734	14	0.0234604	1.2963
517	195	195A>C	Glu65Asp	8	0.0121671	15	0.0228551	14	0.0177798	5	0.00676142	6	0.00964739	5	0.00831711	1.72727
518	195	195A>T	Glu65Asp	25	0.0380222	29	0.0441864	27	0.0342896	23	0.0311025	19	0.0305501	14	0.0232879	1.51515
519	196	196G>A	Gly66Arg	26	0.0412698	156	0.250401	24	0.032071	138	0.196704	7	0.0117532	10	0.0175497	9.52941
520	196	196G>C	Gly66Arg	4	0.00634921	0	0	2	0.00267258	3	0.00427618	2	0.00335807	4	0.00701988	0.833333
521	197	197G>A	Gly66Glu	160	0.260205	78	0.128397	0	0	200	0.292304	14	0.0240595	17	0.0304758	6.45161
522	197	197G>C	Gly66Ala	4	0.00650512	3	0.00493835	3	0.00411494	2	0.00292304	0	0	6	0.0107562	0.833333
523	198	198G>A	No change	166	0.265638	79	0.128278	89	0.120505	19	0.0273882	110	0.187365	33	0.0583389	0.755245
524	198	198G>C	No change	5	0.00800115	6	0.00974263	3	0.00406196	5	0.00720741	3	0.00510995	5	0.00883923	1
525	198	198G>T	No change	71	0.113616	48	0.0779411	74	0.100195	69	0.0994623	52	0.0885725	29	0.0512675	1.76543
526	199	199G>A	Val67Ile	111	0.173541	207	0.326607	131	0.172282	147	0.206035	96	0.158804	128	0.220314	1.24107
527	199	199G>C	Val67Leu	7	0.010944	3	0.00473343	2	0.00263026	5	0.007008	0	0	4	0.0068848	1.75
528	199	199G>T	Val67Phe	28	0.043776	26	0.0410231	29	0.0381388	29	0.0406464	19	0.0314299	19	0.0327028	1.52632
529	200	200T>A	Val67Asp	7	0.0105598	17	0.0257163	12	0.0151429	16	0.021423	5	0.00796876	15	0.0248587	1.4
530	200	200T>C	Val67Ala	402	0.606435	603	0.912171	0	0	0	0	467	0.744282	387	0.641355	0
531	200	200T>G	Val67Gly	6	0.00905128	4	0.00605089	7	0.00883336	6	0.00803363	8	0.01275	7	0.0116007	0.866667
532	201	201T>A	No change	169	0.253225	13	0.0194914	157	0.19639	23	0.0306173	128	0.203094	10	0.0164266	1.30435
533	201	201T>C	No change	429	0.642803	440	0.65971	0	0	673	0.895888	468	0.742562	0	0	1.43803
534	202	202C>A	Leu68Ile	34	0.0539725	35	0.0563979	50	0.0669326	35	0.0499365	38	0.0639193	21	0.0370038	1.44068
535	202	202C>G	Leu68Val	3	0.00476228	7	0.0112796	9	0.0120479	3	0.00428027	4	0.00672834	6	0.0105725	1.2
536	202	202C>T	Leu68Phe	175	0.2778	76	0.122464	156	0.20883	29	0.041376	125	0.210261	22	0.0387658	1.2585
537	203	203T>A	Leu68His	80	0.120247	22	0.0332588	92	0.115787	34	0.0455666	53	0.0843667	29	0.0479958	1.53659
538	203	203T>C	Leu68Pro	684	1.02811	534	0.807281	828	1.04209	587	0.786695	0	0	0	0	N/A
539	203	203T>G	Leu68Arg	55	0.0826695	8	0.0120941	72	0.0906162	7	0.00938137	8	0.0127346	7	0.0115852	5.26667
540	204	204T>A	No change	138	0.208007	14	0.0211864	97	0.122182	15	0.0201186	90	0.143137	7	0.0115674	1.15464
541	204	204T>C	No change	163	0.245689	372	0.562954	165	0.207835	383	0.513694	121	0.192439	240	0.396596	1.51801
542	204	204T>G	No change	2	0.00301459	4	0.00605327	0	0	6	0.00804743	2	0.00318081	5	0.00826241	0.857143
543	205	205C>A	No change	33	0.0524217	29	0.0468331	0	0	37	0.0528707	35	0.0589772	23	0.0406296	0.637931
544	205	205C>G	Arg69Gly	2	0.00317707	5	0.00807467	6	0.00804937	0	0	0	0	2	0.00353301	3
545	205	205C>T	Arg69*	84	0.133437	49	0.0791318	59	0.0791521	29	0.0414392	24	0.0404415	22	0.0388631	1.91304
546	206	206G>A	Arg69Gln	162	0.257777	108	0.175177	172	0.230677	46	0.0659366	175	0.29504	37	0.0654288	1.0283
547	206	206G>C	Arg69Pro	4	0.00636487	0	0	0	0	0	0	0	0	2	0.00353669	0
548	207	207A>C	No change	2	0.0030091	0	0	3	0.00377586	2	0.00268482	0	0	5	0.0083239	1
549	207	207A>G	No change	103	0.154969	377	0.572644	181	0.227811	427	0.573208	142	0.225737	385	0.64094	1.1537
550	207	207A>T	No change	55	0.0827503	5	0.00759474	0	0	0	0	52	0.0826643	9	0.014983	0
551	208	208T>A	Phe70Ile	3	0.00458919	0	0	4	0.00512433	3	0.00410329	8	0.0129199	2	0.00337558	0.7
552	208	208T>C	Phe70Leu	386	0.590476	764	1.17834	349	0.447098	919	1.25698	320	0.516796	932	1.57302	1.01278
553	208	208T>G	Phe70Val	5	0.00764865	0	0	4	0.00512433	15	0.0205165	5	0.00807494	9	0.0151901	1.35714
554	209	209T>A	Phe70Tyr	14	0.0217449	12	0.0187773	20	0.0259869	11	0.0152807	8	0.0130971	18	0.0308145	1.19231
555	209	209T>C	Phe70Ser	232	0.360344	270	0.422489	0	0	147	0.204206	300	0.491143	0	0	0.49
556	209	209T>G	Phe70Cys	86	0.133576	29	0.0453784	129	0.167615	23	0.0319507	150	0.245572	17	0.0291026	0.91018
557	210	210T>A	Phe70Leu	17	0.025747	19	0.0290329	9	0.0113769	17	0.0230377	3	0.00477798	19	0.0317185	1.18182
558	210	210T>C	No change	230	0.348342	0	0	272	0.343834	1038	1.40666	226	0.359941	0	0	5.79646
559	210	210T>G	Phe70Leu	3	0.0045436	0	0	0	0	0	0	2	0.00318532	0	0	0
560	211	211G>A	Ala71Thr	511	0.823304	410	0.673943	545	0.740218	447	0.652974	424	0.721285	394	0.704402	1.21271
561	211	211G>C	Ala71Pro	6	0.00966697	0	0	5	0.00679099	2	0.00292158	4	0.00680457	2	0.00357564	1.16667
562	211	211G>T	Ala71Ser	43	0.06928	27	0.0443816	53	0.0719845	42	0.0613533	37	0.0629423	27	0.0482712	1.48438
563	212	212C>G	Ala71Gly	3	0.00488114	6	0.00997274	5	0.00685833	4	0.00590572	0	0	4	0.00723223	2.25
564	212	212C>T	Ala71Val	286	0.465336	455	0.756266	359	0.492428	344	0.507892	318	0.54705	302	0.546033	1.13387
565	213	213A>C	No change	3	0.00455865	5	0.00766248	0	0	0	0	0	0	5	0.00835953	0
566	213	213A>G	No change	340	0.516647	141	0.216082	376	0.47527	173	0.234465	363	0.577943	230	0.384538	0.925801
567	213	213A>T	No change	7	0.0106368	8	0.01226	11	0.0139042	11	0.0149082	9	0.0143292	2	0.00334381	2
568	214	214T>A	Leu72Ile	7	0.0107313	10	0.0154681	12	0.0152907	12	0.0164686	11	0.0177557	8	0.0135099	1.26316
569	214	214T>C	No change	375	0.574889	415	0.641928	437	0.556837	209	0.286828	372	0.600465	204	0.344501	1.12153
570	214	214T>G	Leu72Val	68	0.104247	6	0.00928089	52	0.0662598	5	0.00686191	0	0	0	0	N/A
571	215	215T>A	Leu72*	5	0.00759763	7	0.0107477	8	0.0101344	8	0.0108916	5	0.00799936	10	0.0167625	1.06667
572	215	215T>C	Leu72Ser	191	0.290229	21	0.0322432	208	0.263495	12	0.0163374	264	0.422366	18	0.0301725	0.780142
573	215	215T>G	Leu72*	2	0.00303905	3	0.00460617	6	0.00760081	3	0.00408436	2	0.00319974	2	0.0033525	2.25
574	216	216A>G	No change	153	0.229826	296	0.449875	145	0.181363	0	0	0	0	285	0.472958	0.508772
575	216	216A>T	Leu72Phe	4	0.00600853	6	0.0091191	11	0.0137586	6	0.00807037	8	0.0126304	9	0.0149355	1
576	217	217G>A	Asp73Asn	136	0.217701	115	0.189391	97	0.130809	111	0.161871	77	0.130129	128	0.229276	1.01463
577	217	217G>C	Asp73His	5	0.00800371	14	0.0230563	4	0.00539418	7	0.0102081	3	0.00506997	4	0.00716486	1.57143
578	217	217G>T	Asp73Tyr	39	0.062429	34	0.0559938	46	0.0620331	37	0.0539571	36	0.0608396	33	0.0591101	1.2029
579	218	218A>C	Asp73Ala	2	0.00300707	98	0.149188	4	0.00501084	219	0.294723	0	0	244	0.406051	0.913934
580	218	218A>G	Asp73Gly	161	0.242069	365	0.555649	173	0.216719	509	0.684996	154	0.243175	508	0.845385	1.03021
581	218	218A>T	Asp73Val	6	0.0090212	6	0.00913395	10	0.0125271	6	0.00807461	3	0.00473717	4	0.00665657	2.28571
582	219	219T>A	Asp73Glu	11	0.0166226	14	0.0214421	14	0.0176578	13	0.0176542	9	0.0143137	11	0.0183655	1.35
583	219	219T>C	No change	208	0.314318	80	0.122526	203	0.256038	40	0.0543205	180	0.286273	43	0.0717923	1.08969
584	220	220G>A	Glu74Lys	20	0.0316867	120	0.195424	26	0.0346117	124	0.178628	23	0.0384648	126	0.222934	1.00671
585	220	220G>C	Glu74Gln	2	0.00316867	7	0.0113997	2	0.00266244	0	0	7	0.0117067	0	0	0.285714
586	220	220G>T	Glu74*	31	0.0491144	0	0	43	0.0572425	39	0.0561814	33	0.0551886	28	0.0495409	1.34426
587	221	221A>G	Glu74Gly	229	0.344516	57	0.0868466	261	0.326111	20	0.02696	181	0.285881	25	0.0414972	1.36408
588	221	221A>T	Glu74Val	16	0.024071	13	0.0198071	8	0.00999575	6	0.008088	6	0.00947673	9	0.014939	0.933333
589	222	222A>C	Glu74Asp	2	0.0030026	7	0.0106569	5	0.00625117	2	0.00269371	2	0.00315403	2	0.00332729	1.75
590	222	222A>G	No change	261	0.391839	247	0.376037	0	0	103	0.138726	301	0.474681	122	0.202965	0.243499
591	222	222A>T	Glu74Asp	7	0.0105091	6	0.00913451	5	0.00625117	8	0.0107748	9	0.0141931	6	0.00998187	0.866667
592	223	223A>G	Lys75Glu	183	0.273379	48	0.0728321	211	0.262242	34	0.0455941	163	0.255831	32	0.0530144	1.25641
593	223	223A>T	Lys75*	6	0.00896325	17	0.0257947	10	0.0124285	10	0.01341	6	0.00941708	6	0.00994019	1.66667
594	224	224A>C	Lys75Thr	90	0.134587	0	0	86	0.106763	3	0.00402841	71	0.111483	2	0.00331049	1.21918
595	224	224A>G	Lys75Arg	15	0.0224312	15	0.0227849	16	0.0198629	27	0.0362557	10	0.0157018	23	0.0380706	1.30303
596	224	224A>T	Lys75Ile	8	0.0119633	7	0.010633	9	0.0111729	13	0.0174565	8	0.0125614	5	0.00827623	1.69231
597	225	225A>C	Lys75Asn	2	0.00301928	4	0.00613911	4	0.0050163	2	0.0027232	0	0	4	0.00668472	1.5
598	225	225A>G	No change	225	0.339669	0	0	244	0.305994	374	0.509238	0	0	340	0.568201	1.81765
599	225	225A>T	Lys75Asn	10	0.0150964	7	0.0107434	10	0.0125408	10	0.013616	4	0.00633985	4	0.00668472	2.5
600	226	226A>C	Asn76His	2	0.00301286	5	0.00767342	0	0	2	0.00271735	0	0	5	0.0083619	0.4
601	226	226A>G	Asn76Asp	246	0.370582	111	0.17035	252	0.315039	42	0.0570644	242	0.382845	48	0.0802743	1.01379
602	226	226A>T	Asn76Tyr	10	0.0150643	7	0.0107428	15	0.0187523	14	0.0190215	8	0.012656	9	0.0150514	1.70588
603	227	227A>C	Asn76Thr	5	0.00761348	6	0.00928448	2	0.00251886	5	0.00687002	0	0	4	0.00676361	1.75
604	227	227A>G	Asn76Ser	222	0.338038	282	0.43637	246	0.30982	319	0.438307	180	0.287535	347	0.586743	1.07211
605	227	227A>T	Asn76Ile	24	0.0365447	17	0.026306	16	0.0201509	17	0.0233581	12	0.019169	19	0.0321272	1.06452
606	228	228T>A	Asn76Lys	19	0.0285268	17	0.0259998	17	0.0212031	18	0.024428	13	0.0204612	12	0.0200217	1.4
607	228	228T>C	No change	12	0.0180169	16	0.0244704	19	0.0236976	11	0.0149282	13	0.0204612	16	0.0266956	1.03448
608	228	228T>G	Asn76Lys	3	0.00450423	6	0.00917642	4	0.00498896	2	0.00271422	0	0	2	0.00333695	3
609	229	229G>A	Asp77Asn	88	0.138655	4	0.00652773	109	0.143815	10	0.0144776	106	0.176135	10	0.0177402	1.02586
610	229	229G>C	Asp77His	5	0.00787811	3	0.0048958	3	0.0039582	2	0.00289553	7	0.0116316	4	0.0070961	0.454545
611	229	229G>T	Asp77Tyr	23	0.0362393	32	0.0522219	32	0.0422208	34	0.049224	29	0.048188	23	0.0408026	1.26923
612	230	230A>G	Asp77Gly	354	0.529988	269	0.410236	353	0.43906	0	0	249	0.39095	243	0.404266	0.71748
613	230	230A>T	Asp77Val	18	0.0269485	17	0.0259257	16	0.0199007	19	0.0257624	16	0.0251213	7	0.0116455	1.52174
614	231	231C>A	Asp77Glu	53	0.0839511	49	0.0800732	0	0	0	0	0	0	28	0.0496427	0
615	231	231C>G	Asp77Glu	6	0.0095039	4	0.00653659	10	0.0132519	10	0.0145463	6	0.00997374	3	0.00531887	2.22222
616	231	231C>T	No change	33	0.0522714	33	0.0539269	45	0.0596335	35	0.0509121	41	0.0681539	48	0.0851019	0.898876
617	232	232A>C	Ser78Arg	8	0.0121218	5	0.0077006	7	0.00876973	6	0.00820502	7	0.0111097	4	0.00674605	1.18182
618	232	232A>G	Ser78Gly	347	0.525781	87	0.13399	0	0	52	0.0711101	301	0.477717	44	0.0742065	0.150725
619	232	232A>T	Ser78Cys	9	0.013637	9	0.0138611	15	0.0187923	7	0.00957252	6	0.0095226	5	0.00843256	2
620	233	233G>A	Ser78Asn	65	0.103124	111	0.181714	49	0.0649144	54	0.0786244	45	0.0750325	57	0.101229	1.0098
621	233	233G>T	Ser78Ile	13	0.0206248	14	0.0229189	26	0.0344444	30	0.0436802	19	0.0316804	21	0.0372949	1.4
622	234	234T>A	Ser78Arg	9	0.0139144	9	0.0142295	9	0.0115588	7	0.00984183	7	0.0113749	10	0.0173307	0.941176
623	234	234T>C	No change	10	0.0154605	13	0.0205537	18	0.0231175	20	0.0281195	22	0.0357497	28	0.048526	0.76
624	234	234T>G	Ser78Arg	6	0.00927629	5	0.00790526	9	0.0115588	7	0.00984183	12	0.0194998	12	0.0207969	0.666667
625	235	235A>C	Ser79Arg	3	0.00452625	5	0.00771581	4	0.00499744	9	0.0123379	5	0.00794963	6	0.0101201	1.18182
626	235	235A>G	Ser79Gly	136	0.20519	132	0.203697	205	0.256119	357	0.489403	160	0.254388	255	0.430104	1.35422
627	235	235A>T	Ser79Cys	6	0.0090525	5	0.00771581	6	0.00749616	7	0.00959614	2	0.00317985	7	0.0118068	1.44444
628	236	236G>A	Ser79Asn	99	0.157503	20	0.0329734	69	0.0914561	12	0.0176554	50	0.0838546	11	0.0197087	1.32787
629	236	236G>C	Ser79Thr	2	0.00318188	5	0.00824334	3	0.00397635	4	0.00588512	3	0.00503128	3	0.00537509	1.16667
630	236	236G>T	Ser79Ile	30	0.0477281	29	0.0478114	38	0.0503672	36	0.0529661	23	0.0385731	26	0.0465841	1.5102
631	237	237T>A	Ser79Arg	13	0.0196389	8	0.0124062	4	0.0050035	14	0.0192673	13	0.0206218	19	0.0320854	0.5625
632	237	237T>C	No change	95	0.143515	225	0.348924	121	0.151356	228	0.313782	90	0.142766	0	0	3.87778
633	237	237T>G	Ser79Arg	10	0.0151069	5	0.00775386	8	0.010007	4	0.00550494	3	0.00475888	3	0.00506611	2
634	238	238A>C	Ile80Leu	117	0.175816	11	0.0169816	117	0.145693	0	0	102	0.160995	7	0.0117633	1.07339
635	238	238A>G	Ile80Val	94	0.141254	23	0.035507	102	0.127014	16	0.0218974	81	0.127849	16	0.0268876	1.21649
636	238	238A>T	Ile80Leu	10	0.015027	9	0.013894	13	0.0161881	9	0.0123173	9	0.0142054	4	0.0067219	1.69231
637	239	239T>A	Ile80Lys	8	0.0122279	8	0.0124815	5	0.00631648	5	0.00695459	6	0.00962294	5	0.00853432	0.909091
638	239	239T>C	Ile80Thr	12	0.0183419	13	0.0202824	14	0.0176861	18	0.0250365	17	0.027265	11	0.0187755	1.14286
639	239	239T>G	Ile80Arg	11	0.0168134	4	0.00624074	0	0	0	0	12	0.0192459	11	0.0187755	0
640	240	240A>C	No change	4	0.00598068	24	0.03691	3	0.00370343	2	0.00272024	0	0	4	0.00668181	1.25
641	240	240A>G	Ile80Met	173	0.258665	228	0.350645	0	0	203	0.276104	181	0.283335	0	0	1.12155
642	240	240A>T	No change	7	0.0104662	16	0.0246067	9	0.0111103	16	0.0217619	7	0.0109577	7	0.0116932	1.78571
643	241	241G>A	Val81Ile	86	0.137349	18	0.0298374	118	0.156468	19	0.0280675	95	0.15961	19	0.0342632	1.20175
644	241	241G>C	Val81Leu	3	0.00479126	5	0.00828816	6	0.00795598	10	0.0147724	0	0	9	0.01623	1.77778
645	241	241G>T	Val81Leu	28	0.0447184	28	0.0464137	51	0.0676258	39	0.0576122	42	0.0705645	32	0.0577065	1.21622
646	242	242T>A	Val81Glu	8	0.0120678	12	0.0186168	7	0.00869943	6	0.00825559	8	0.0126372	9	0.0151924	0.764706
647	242	242T>C	Val81Ala	209	0.315272	98	0.152037	272	0.338035	26	0.0357742	249	0.393334	32	0.0540176	1.0605
648	243	243A>C	No change	75	0.113857	39	0.0609899	58	0.0725091	24	0.0332134	80	0.12714	20	0.0340061	0.82
649	243	243A>G	No change	176	0.267185	31	0.0484792	220	0.275034	34	0.0470523	145	0.23044	20	0.0340061	1.53939
650	243	243A>T	No change	9	0.0136629	6	0.00938306	9	0.0112514	7	0.00968724	6	0.00953546	8	0.0136024	1.14286
651	244	244T>A	Tyr82Asn	5	0.00751337	5	0.0077367	5	0.00619702	10	0.0137014	3	0.00471579	4	0.00672393	2.14286
652	244	244T>C	Tyr82His	134	0.201358	66	0.102124	114	0.141292	134	0.183599	126	0.198063	15	0.0252147	1.75887
653	244	244T>G	Tyr82Asp	6	0.00901605	3	0.00464202	3	0.00371821	4	0.00548058	4	0.00628773	3	0.00504295	1
654	245	245A>C	Tyr82Ser	41	0.0614978	3	0.00464382	21	0.0259801	0	0	17	0.026706	2	0.0033618	1.10526
655	245	245A>G	Tyr82Cys	71	0.106496	156	0.241479	104	0.128664	151	0.2069	96	0.150811	114	0.191622	1.21429
656	245	245A>T	Tyr82Phe	5	0.00749974	5	0.0077397	8	0.00989719	0	0	5	0.00785472	0	0	1.6
657	246	246T>A	Tyr82*	6	0.00911688	5	0.00784191	11	0.013804	13	0.0180689	10	0.015896	15	0.0255532	0.96
658	246	246T>C	No change	216	0.328208	73	0.114492	205	0.257257	31	0.0430873	203	0.322688	21	0.0357745	1.05357
659	246	246T>G	Tyr82*	3	0.00455844	7	0.0109787	11	0.013804	9	0.0125092	6	0.00953759	2	0.0034071	2.5
660	247	247T>A	Ser83Thr	8	0.0119671	10	0.0154844	11	0.0135849	13	0.0178072	8	0.0125388	3	0.00503305	2.18182
661	247	247T>C	Ser83Pro	20	0.0299177	336	0.520277	21	0.0259349	420	0.575311	20	0.031347	468	0.785156	0.903689
662	248	248C>G	Ser83*	2	0.00312994	5	0.00820425	0	0	5	0.00724218	0	0	7	0.0123872	0.714286
663	248	248C>T	Ser83Leu	231	0.361508	12	0.0196902	266	0.345239	12	0.0173812	198	0.325449	11	0.0194656	1.33014
664	249	249A>C	No change	2	0.00301609	7	0.0109331	3	0.00373944	2	0.00277024	0	0	0	0	N/A
665	249	249A>T	No change	10	0.0150805	9	0.0140568	12	0.0149577	20	0.0277024	15	0.0236907	10	0.0169655	1.28
666	250	250A>C	Ile84Leu	16	0.0244648	12	0.0190386	18	0.0228062	20	0.0281865	7	0.0112345	8	0.0137879	2.53333
667	250	250A>G	Ile84Val	59	0.0902141	114	0.180866	42	0.0532144	40	0.056373	54	0.0866662	19	0.0327462	1.12329
668	250	250A>T	Ile84Phe	4	0.00611621	2	0.00317309	13	0.0164711	6	0.00845594	15	0.024074	11	0.0189583	0.730769
669	251	251T>A	Ile84Asn	5	0.0077025	5	0.00799527	8	0.0102196	5	0.00711025	8	0.0129504	9	0.0156323	0.764706
670	251	251T>C	Ile84Thr	10	0.015405	73	0.116731	19	0.0242715	124	0.176334	14	0.0226633	166	0.28833	0.794444
671	251	251T>G	Ile84Ser	12	0.018486	7	0.0111934	24	0.0306588	15	0.0213308	10	0.016188	11	0.0191062	1.85714
672	252	252T>A	No change	9	0.0136957	12	0.0189648	14	0.0176409	8	0.0112265	14	0.0223689	15	0.025775	0.758621
673	252	252T>C	No change	226	0.343915	211	0.333465	0	0	0	0	175	0.279611	471	0.809334	0
674	252	252T>G	Ile84Met	4	0.00608698	11	0.0173844	7	0.00882045	5	0.00701656	5	0.00798888	2	0.00343666	1.71429
675	253	253G>A	Gly85Ser	53	0.0832391	68	0.112895	64	0.0837663	13	0.0192268	9	0.0148802	17	0.0304507	2.96154
676	253	253G>T	Gly85Cys	25	0.0392637	30	0.0498066	56	0.0732956	41	0.0606383	35	0.0578675	18	0.0322419	1.83019
677	254	254G>A	Gly85Asp	114	0.183522	75	0.128368	107	0.144207	81	0.123336	0	0	68	0.125719	2.76471
678	254	254G>C	Gly85Ala	6	0.00965904	0	0	6	0.00808636	4	0.00609069	3	0.00510386	0	0	3.33333
679	254	254G>T	Gly85Val	58	0.0933707	39	0.0667511	67	0.0902977	87	0.132473	50	0.0850644	44	0.0813474	1.6383
680	255	255C>A	No change	40	0.06264	34	0.0564287	36	0.0471272	39	0.0576267	50	0.0827349	38	0.0681321	0.852273
681	255	255C>G	No change	4	0.006264	8	0.0132773	0	0	10	0.0147761	8	0.0132376	7	0.0125507	0.666667
682	255	255C>T	No change	210	0.32886	241	0.39998	315	0.412363	211	0.311775	312	0.516266	225	0.403414	0.979516
683	256	256T>A	Trp86Arg	31	0.0454679	9	0.0138158	17	0.0206323	15	0.0204271	24	0.0370193	10	0.0166176	0.941176
684	256	256T>C	Trp86Arg	97	0.14227	98	0.150438	96	0.116512	76	0.103497	76	0.117228	80	0.132941	1.10256
685	256	256T>G	Trp86Gly	8	0.0117336	32	0.0491227	2	0.00242733	9	0.0122562	15	0.0231371	11	0.0182794	0.423077
686	257	257G>C	Trp86Ser	7	0.010949	7	0.011649	5	0.00654014	4	0.00590572	5	0.00824131	3	0.00537297	1.125
687	258	258G>A	Trp86*	19	0.0295784	21	0.0348201	11	0.0142866	21	0.0308393	14	0.0229776	17	0.0303441	1.03226
688	258	258G>C	Trp86Cys	2	0.00311352	8	0.0132648	2	0.00259757	0	0	2	0.00328251	3	0.00535485	0.4
689	259	259A>C	Asn87His	3	0.00440516	3	0.00461887	0	0	2	0.00273093	0	0	0	0	N/A
690	259	259A>G	Asn87Asp	246	0.361223	26	0.0400302	256	0.310164	30	0.040964	276	0.426064	0	0	1.03623
691	259	259A>T	Asn87Tyr	16	0.0234942	13	0.0200151	15	0.0181737	10	0.0136547	10	0.0154371	14	0.0233633	1.04167
692	260	260A>C	Asn87Thr	18	0.0278612	68	0.109963	0	0	0	0	0	0	31	0.0546188	0
693	260	260A>G	Asn87Ser	316	0.489119	37	0.0598328	307	0.390446	43	0.0616859	249	0.403827	27	0.0475712	1.26812
694	260	260A>T	Asn87Ile	3	0.00464353	7	0.0113197	4	0.00508725	3	0.00430367	5	0.00810898	6	0.0105714	0.636364
695	261	261T>A	Asn87Lys	3	0.00443001	4	0.00620511	8	0.00973686	6	0.00823237	0	0	2	0.00335672	7
696	261	261T>C	No change	19	0.0280567	18	0.027923	20	0.0243422	18	0.0246971	19	0.0294373	14	0.023497	1.15152
697	261	261T>G	Asn87Lys	10	0.0147667	2	0.00310255	0	0	2	0.00274412	7	0.0108453	5	0.0083918	0.166667
698	262	262A>C	Ile88Leu	8	0.0117293	2	0.00307735	3	0.00361812	4	0.00543907	5	0.00768427	0	0	1.4
699	262	262A>G	Ile88Val	199	0.291767	39	0.0600083	310	0.373872	47	0.0639091	255	0.391898	28	0.0466706	1.26148
700	262	262A>T	Ile88Phe	6	0.00879701	4	0.0061547	9	0.0108544	2	0.00271953	9	0.0138317	5	0.00833403	0.785714
701	263	263T>A	Ile88Asn	9	0.0132859	6	0.00929714	7	0.00849927	14	0.0191752	6	0.00929728	0	0	3.5
702	263	263T>C	Ile88Thr	18	0.0265718	23	0.035639	22	0.026712	19	0.0260235	21	0.0325405	18	0.0301811	1.05128
703	263	263T>G	Ile88Ser	6	0.00885727	3	0.00464857	4	0.00485673	4	0.00547863	0	0	5	0.00838364	1.6
704	264	264T>A	No change	3	0.00439586	4	0.00615754	6	0.00722622	10	0.0135971	5	0.00767071	4	0.00666367	1.77778
705	264	264T>C	No change	58	0.0849867	24	0.0369452	55	0.0662403	29	0.0394316	45	0.0690364	23	0.0383161	1.23529
706	264	264T>G	Ile88Met	3	0.00439586	5	0.00769693	2	0.00240874	0	0	2	0.00306828	3	0.00499775	0.4
707	265	265A>C	Ile89Leu	2	0.00293096	34	0.0522418	0	0	42	0.0570164	0	0	19	0.0316182	2.21053
708	265	265A>G	Ile89Val	303	0.444041	156	0.239698	292	0.350725	50	0.0678767	192	0.294055	66	0.109832	1.32558
709	265	265A>T	Ile89Leu	4	0.00586192	3	0.00460957	9	0.01081	9	0.0122178	7	0.0107207	7	0.0116488	1.28571
710	266	266T>A	Ile89Lys	2	0.00290863	4	0.00611247	12	0.0143354	9	0.0121564	10	0.0152281	5	0.00827856	1.4
711	266	266T>C	Ile89Thr	96	0.139614	36	0.0550122	104	0.12424	30	0.0405214	82	0.124871	34	0.0562942	1.15517
712	267	267A>G	Ile89Met	134	0.196231	15	0.0230979	160	0.1925	16	0.0218153	97	0.148812	16	0.0267152	1.55752
713	267	267A>T	No change	7	0.0102509	2	0.00307972	5	0.00601562	7	0.0095442	4	0.00613657	4	0.0066788	1.5
714	268	268A>C	Ile90Leu	11	0.01602	3	0.00458947	2	0.00239834	4	0.00542881	2	0.00305642	3	0.00498074	1.2
715	268	268A>G	Ile90Val	119	0.173308	56	0.0856701	169	0.20266	47	0.0637885	122	0.186442	68	0.112897	1.13684
716	268	268A>T	Ile90Leu	3	0.0043691	6	0.00917894	6	0.00719502	6	0.00814321	6	0.00916926	0	0	2
717	269	269T>C	Ile90Thr	14	0.0202441	18	0.0274127	21	0.0249943	9	0.0121508	14	0.0212343	18	0.02968	0.9375
718	269	269T>G	Ile90Arg	2	0.00289201	2	0.00304586	0	0	3	0.00405028	3	0.00455021	2	0.00329777	0.6
719	270	270A>G	Ile90Met	179	0.259041	153	0.233813	141	0.168003	190	0.256687	0	0	213	0.351665	1.55399
720	270	270A>T	No change	4	0.00578863	5	0.00764094	6	0.00714907	12	0.0162118	5	0.00760167	2	0.00330202	2.57143
721	271	271A>C	Lys91Gln	3	0.00435603	0	0	3	0.00359622	3	0.00408781	0	0	5	0.00831739	1.2
722	271	271A>G	Lys91Glu	15	0.0217802	132	0.202858	14	0.0167823	195	0.265707	12	0.0183444	208	0.346003	0.95
723	271	271A>T	Lys91*	12	0.0174241	7	0.0107576	3	0.00359622	12	0.0163512	6	0.00917221	6	0.00998087	1.25
724	272	272A>C	Lys91Thr	5	0.00740368	22	0.0344779	3	0.00368143	6	0.00838727	5	0.00783245	6	0.010179	0.818182
725	272	272A>G	Lys91Arg	136	0.20138	178	0.278958	192	0.235612	182	0.254414	207	0.324263	175	0.296887	0.979058
726	272	272A>T	Lys91Ile	18	0.0266532	10	0.0156718	15	0.0184072	20	0.0279576	11	0.0172314	8	0.013572	1.84211
727	273	273A>C	Lys91Asn	11	0.0161522	10	0.0155562	17	0.0206168	10	0.0138299	13	0.0200623	14	0.0235191	1
728	273	273A>G	No change	504	0.740066	317	0.493132	532	0.645185	268	0.370642	456	0.703725	258	0.433424	1.12045
729	273	273A>T	Lys91Asn	39	0.057267	50	0.0777811	38	0.0460846	38	0.0525537	31	0.047841	28	0.0470383	1.28814
730	274	274G>A	Gly92Ser	5	0.00773527	15	0.0251269	8	0.0103343	12	0.0177481	9	0.0146783	12	0.0215979	0.952381
731	274	274G>C	Gly92Arg	2	0.00309411	3	0.00502538	6	0.00775074	4	0.00591602	2	0.00326184	9	0.0161984	0.909091
732	274	274G>T	Gly92Cys	72	0.111388	59	0.0988324	55	0.0710484	62	0.0916983	48	0.0782843	42	0.0755926	1.3
733	275	275G>A	Gly92Asp	8	0.0123301	50	0.0835059	8	0.0102738	15	0.0221789	7	0.0113775	14	0.0251351	1.09524
734	275	275G>C	Gly92Ala	2	0.00308252	3	0.00501035	0	0	5	0.00739295	3	0.00487607	3	0.00538609	0.833333
735	275	275G>T	Gly92Val	28	0.0431553	25	0.041753	33	0.0423794	32	0.0473149	35	0.0568874	30	0.0538609	1
736	276	276T>A	No change	9	0.0130687	11	0.0169567	10	0.0119921	9	0.0122887	5	0.00763464	3	0.00500192	2.375
737	276	276T>C	No change	15	0.0217811	17	0.0262059	16	0.0191874	27	0.0368661	18	0.0274847	15	0.0250096	1.30303
738	277	277T>A	Phe93Ile	6	0.00884082	4	0.0062591	7	0.00854023	9	0.0125089	5	0.00774966	7	0.0118727	1.33333
739	277	277T>C	Phe93Leu	116	0.170923	17	0.0266012	83	0.101263	16	0.022238	55	0.0852462	18	0.0305297	1.35616
740	277	277T>G	Phe93Val	11	0.0162082	7	0.0109534	11	0.0134204	9	0.0125089	11	0.0170492	8	0.0135688	1.05263
741	278	278T>A	Phe93Tyr	12	0.0174257	8	0.0123373	6	0.00719778	15	0.0205637	8	0.0122451	10	0.0167059	1.16667
742	278	278T>C	Phe93Ser	52	0.0755112	19	0.0293011	57	0.0683789	17	0.0233055	45	0.068879	21	0.0350824	1.12121
743	279	279C>A	Phe93Leu	41	0.0628275	20	0.0331592	38	0.0484459	0	0	18	0.0290928	31	0.0554542	0.77551
744	279	279C>G	Phe93Leu	2	0.00306476	0	0	4	0.00509957	3	0.00442896	4	0.00646506	7	0.0125219	0.636364
745	279	279C>T	No change	13	0.0199209	7	0.0116057	58	0.0739438	7	0.0103342	63	0.101825	7	0.0125219	0.928571
746	280	280T>A	Leu94Ile	14	0.0201477	5	0.00767106	0	0	8	0.0108835	11	0.0167133	10	0.0165978	0.380952
747	280	280T>C	No change	19	0.0273432	64	0.0981896	33	0.0392951	52	0.0707425	14	0.0212714	0	0	6.07143
748	280	280T>G	Leu94Val	4	0.00575647	2	0.00306843	3	0.00357228	0	0	5	0.00759694	3	0.00497934	0.375
749	281	281T>A	Leu94*	6	0.00878786	6	0.00935964	2	0.00242689	11	0.0152638	2	0.00309645	9	0.0152078	1.18182
750	281	281T>C	Leu94Ser	26	0.0380807	17	0.026519	17	0.0206286	15	0.0208143	26	0.0402539	15	0.0253464	0.780488
751	281	281T>G	Leu94*	5	0.00732322	7	0.0109196	9	0.010921	6	0.0083257	5	0.00774114	3	0.00506928	1.875
752	282	282A>G	No change	149	0.216221	165	0.255228	121	0.145136	57	0.0787108	103	0.157623	62	0.1041	1.07879
753	282	282A>T	Leu94Phe	12	0.0174138	10	0.0154684	6	0.00719683	4	0.00552356	4	0.00612126	3	0.00503711	1.42857
754	283	283G>A	Val95Ile	2	0.00302142	2	0.00328181	8	0.0100785	17	0.0247962	8	0.0127785	5	0.00882831	1.92308
755	283	283G>C	Val95Leu	2	0.00302142	6	0.00984543	2	0.00251962	0	0	4	0.00638927	3	0.00529698	0.285714
756	283	283G>T	Val95Phe	23	0.0347464	30	0.0492271	30	0.0377943	29	0.0422993	21	0.0335436	27	0.0476729	1.22917
757	284	284T>C	Val95Ala	19	0.0279482	17	0.0267847	22	0.026845	14	0.0196745	18	0.0279864	18	0.0306895	1
758	284	284T>G	Val95Gly	40	0.0588382	0	0	46	0.0561304	3	0.00421597	37	0.0575276	4	0.00681989	1.19512
759	285	285T>A	No change	14	0.0203888	8	0.0124486	15	0.0181004	7	0.00974754	12	0.0184925	9	0.0151597	1.04762
760	285	285T>C	No change	88	0.128158	16	0.0248973	98	0.118256	31	0.0431677	83	0.127907	22	0.037057	1.22857
761	285	285T>G	No change	4	0.00582538	0	0	4	0.00482678	2	0.00278501	3	0.00462314	0	0	2
762	286	286G>A	Val96Ile	20	0.0302215	24	0.0393985	16	0.020158	15	0.0219841	17	0.027258	20	0.0355076	0.837838
763	286	286G>C	Val96Leu	3	0.00453323	7	0.0114912	2	0.00251975	4	0.00586244	0	0	0	0	N/A
764	286	286G>T	Val96Leu	16	0.0241772	18	0.0295489	32	0.040316	32	0.0468995	17	0.027258	19	0.0337322	1.77778
765	287	287T>A	Val96Glu	7	0.0101371	11	0.0170781	5	0.00600341	7	0.00970753	6	0.0092009	7	0.0117635	0.923077
766	287	287T>C	Val96Ala	42	0.0608228	47	0.07297	33	0.0396225	48	0.0665659	33	0.050605	26	0.0436931	1.37288
767	287	287T>G	Val96Gly	3	0.00434449	2	0.00310511	4	0.00480273	2	0.00277358	3	0.00460045	4	0.00672201	0.857143
768	288	288A>G	No change	735	1.05342	184	0.282226	842	0.996674	241	0.329712	702	1.06182	188	0.312023	1.21685
769	288	288A>T	No change	15	0.0214983	15	0.0230075	10	0.011837	13	0.0177853	6	0.00907537	7	0.0116179	1.76923
770	289	289G>A	Val97Ile	12	0.0180424	19	0.0310772	23	0.0289097	6	0.00879946	21	0.0334811	12	0.0212198	0.878788
771	289	289G>C	Val97Leu	3	0.0045106	0	0	8	0.0100556	0	0	2	0.00318867	2	0.00353663	2
772	289	289G>T	Val97Leu	23	0.0345813	26	0.0425267	40	0.0502778	31	0.0454639	0	0	26	0.0459762	2.73077
773	290	290T>A	Val97Glu	4	0.00574135	7	0.0107505	9	0.0106649	16	0.0219593	8	0.0121159	9	0.0149663	1.47059
774	290	290T>C	Val97Ala	71	0.101909	11	0.0168937	0	0	13	0.0178419	72	0.109043	16	0.0266068	0.147727
775	290	290T>G	Val97Gly	2	0.00287068	0	0	2	0.00236998	0	0	0	0	3	0.00498878	0.666667
776	291	291A>C	No change	3	0.00433839	2	0.00309708	2	0.0023807	2	0.00276003	0	0	2	0.0033548	2
777	291	291A>G	No change	386	0.558207	347	0.537343	494	0.588032	344	0.474725	389	0.593232	273	0.457931	1.26586
778	291	291A>T	No change	6	0.00867679	6	0.00929123	5	0.00595174	3	0.00414004	5	0.00762509	6	0.0100644	0.727273
779	292	292T>A	Leu98Ile	7	0.0100843	4	0.00617837	9	0.0106972	12	0.016567	5	0.00760526	6	0.0100187	1.90909
780	292	292T>C	No change	17	0.0244904	60	0.0926755	13	0.0154515	26	0.0358952	11	0.0167316	17	0.0283863	1.39286
781	292	292T>G	Leu98Val	6	0.00864366	3	0.00463378	2	0.00237716	3	0.00414176	3	0.00456315	3	0.00500935	0.833333
782	293	293T>A	Leu98*	7	0.00998516	6	0.00919104	8	0.00942218	6	0.00820502	4	0.00601685	8	0.0132758	1.16667
783	293	293T>C	Leu98Ser	138	0.19685	25	0.038296	141	0.166066	22	0.0300851	73	0.109807	15	0.0248921	1.85227
784	294	294A>T	Leu98Phe	51	0.0725803	13	0.0198883	47	0.0551941	13	0.0177402	31	0.0465605	15	0.0247799	1.30435
785	295	295G>A	Gly99Arg	4	0.00622036	4	0.0068292	6	0.00780508	0	0	4	0.00659544	8	0.0147656	0.5
786	295	295G>C	Gly99Arg	7	0.0108856	5	0.0085365	4	0.00520339	6	0.00918302	0	0	3	0.0055371	3.33333
787	295	295G>T	Gly99*	66	0.102636	59	0.100731	0	0	0	0	0	0	55	0.101513	0
788	296	296G>A	Gly99Glu	9	0.0138788	6	0.0101464	7	0.00900472	9	0.0136147	7	0.0114593	4	0.00732145	1.45455
789	296	296G>C	Gly99Ala	3	0.00462627	3	0.00507322	4	0.00514555	0	0	2	0.00327407	6	0.0109822	0.5
790	296	296G>T	Gly99Val	35	0.0539732	59	0.0997734	0	0	68	0.102867	37	0.0605703	0	0	1.83784
791	297	297A>G	No change	672	0.957088	279	0.428065	0	0	0	0	556	0.835864	0	0	0
792	297	297A>T	No change	11	0.0156666	18	0.0276171	21	0.0246635	11	0.0150283	17	0.025557	27	0.0448602	0.727273
793	298	298A>C	Ile100Leu	5	0.00730951	4	0.0063002	6	0.00722979	8	0.0112101	5	0.00771426	6	0.0102269	1.27273
794	298	298A>G	Ile100Val	489	0.71487	427	0.672547	0	0	0	0	312	0.48137	0	0	0
795	298	298A>T	Ile100Phe	4	0.00584761	8	0.0126004	9	0.0108447	12	0.0168152	4	0.00617141	5	0.00852239	2.33333
796	299	299T>A	Ile100Asn	8	0.011462	7	0.010814	10	0.0118019	9	0.0123807	9	0.0136065	5	0.00834836	1.35714
797	299	299T>C	Ile100Thr	88	0.126082	19	0.0293522	87	0.102677	19	0.026137	94	0.142112	32	0.0534295	0.84127
798	300	300T>A	No change	6	0.00866689	4	0.00624502	12	0.0142898	6	0.00834574	0	0	13	0.0219306	1.38462
799	300	300T>C	No change	30	0.0433344	27	0.0421539	18	0.0214347	14	0.0194734	17	0.0259407	15	0.0253045	1
800	301	301A>C	Ile101Leu	3	0.00432439	4	0.00622723	3	0.00356134	2	0.00277454	4	0.00608374	3	0.00504694	0.714286
801	301	301A>G	Ile101Val	129	0.185949	19	0.0295794	199	0.236235	23	0.0319072	143	0.217494	17	0.0285993	1.3875
802	301	301A>T	Ile101Phe	3	0.00432439	6	0.00934085	7	0.00830979	7	0.00971089	4	0.00608374	5	0.00841156	1.55556
803	302	302T>A	Ile101Asn	9	0.0131743	3	0.00474421	14	0.0169319	15	0.0212712	9	0.0139293	6	0.010244	1.93333
804	302	302T>C	Ile101Thr	14	0.0204933	18	0.0284652	14	0.0169319	13	0.018435	12	0.0185724	18	0.0307319	0.9
805	302	302T>G	Ile101Ser	3	0.00439142	6	0.00948842	4	0.0048377	0	0	0	0	4	0.00682932	1
806	303	303T>A	No change	8	0.0117263	7	0.0110963	9	0.0108868	9	0.012739	12	0.0185759	8	0.0137101	0.9
807	303	303T>C	No change	24	0.0351788	82	0.129985	20	0.0241929	36	0.0509561	17	0.0263158	36	0.0616956	1.0566
808	304	304T>A	Phe102Ile	11	0.0162261	14	0.0223346	9	0.010974	16	0.0228219	3	0.00467166	0	0	8.33333
809	304	304T>C	Phe102Leu	20	0.029502	39	0.0622178	32	0.0390187	16	0.0228219	14	0.0218011	24	0.0414386	1.26316
810	304	304T>G	Phe102Val	5	0.0073755	2	0.00319066	7	0.00853534	4	0.00570548	6	0.00934332	3	0.00517983	1.22222
811	305	305T>C	Phe102Ser	75	0.11039	12	0.0190561	81	0.0985449	22	0.0313279	53	0.0825455	17	0.0291931	1.47143
812	306	306C>A	Phe102Leu	30	0.0461326	48	0.0816715	50	0.0641544	60	0.090577	38	0.0620439	43	0.0786883	1.35802
813	306	306C>T	No change	3	0.00461326	3	0.00510447	16	0.0205294	9	0.0135865	0	0	11	0.0201296	2.27273
814	307	307A>G	Asn103Asp	334	0.490643	131	0.208026	352	0.426713	117	0.166491	286	0.442676	149	0.2563	1.07816
815	307	307A>T	Asn103Tyr	10	0.0146899	11	0.0174678	14	0.0169715	14	0.019922	13	0.0201217	11	0.0189215	1.16667
816	308	308A>C	Asn103Thr	57	0.0842111	0	0	0	0	0	0	108	0.168172	0	0	0
817	308	308A>G	Asn103Ser	341	0.50379	290	0.462741	422	0.513882	280	0.401192	399	0.621302	265	0.457844	1.05723
818	308	308A>T	Asn103Ile	8	0.0118191	13	0.0207436	11	0.013395	18	0.0257909	12	0.0186858	6	0.0103663	1.61111
819	309	309T>A	Asn103Lys	9	0.0132413	3	0.00476629	14	0.0169728	5	0.00711389	6	0.00930247	6	0.0103308	1.58333
820	309	309T>C	No change	37	0.0544366	109	0.173175	41	0.049706	50	0.0711389	32	0.0496132	36	0.0619845	1.33824
821	309	309T>G	Asn103Lys	7	0.0102988	3	0.00476629	5	0.00606171	3	0.00426834	3	0.00465123	3	0.00516538	1.33333
822	310	310A>C	Asn104His	47	0.0692021	4	0.00636213	67	0.081157	2	0.00284572	85	0.131605	5	0.00861995	0.766667
823	310	310A>G	Asn104Asp	793	1.1676	126	0.200407	705	0.853966	33	0.0469544	508	0.786536	30	0.0517197	1.37175
824	310	310A>T	Asn104Tyr	7	0.0103067	6	0.0095432	12	0.0145356	13	0.0184972	13	0.0201279	10	0.0172399	1.08696
825	311	311A>C	Asn104Thr	27	0.0399627	0	0	24	0.0292423	4	0.00572607	32	0.049866	0	0	0.875
826	311	311A>G	Asn104Ser	552	0.817015	198	0.316254	716	0.872394	36	0.0515346	0	0	41	0.070976	18.3415
827	311	311A>T	Asn104Ile	7	0.0103607	4	0.00638896	9	0.0109658	10	0.0143152	11	0.0171414	4	0.00692449	1.26667
828	312	312T>A	Asn104Lys	4	0.00595903	2	0.00321766	5	0.00612003	6	0.00865289	5	0.0078311	4	0.00700182	1.22222
829	312	312T>C	No change	57	0.0849162	18	0.0289589	43	0.0526322	27	0.038938	44	0.0689137	0	0	1.59091
830	312	312T>G	Asn104Lys	4	0.00595903	6	0.00965298	2	0.00244801	5	0.00721074	7	0.0109635	4	0.00700182	0.636364
831	313	313A>G	Ile105Val	566	0.82877	0	0	0	0	0	0	0	0	313	0.537468	0
832	313	313A>T	Ile105Phe	2	0.00292851	6	0.00948437	4	0.0048111	4	0.00565747	3	0.00462392	5	0.00858575	1
833	314	314T>A	Ile105Asn	8	0.0117486	7	0.0111143	16	0.0193132	14	0.0199325	8	0.0123766	5	0.0086146	2.30769
834	314	314T>C	Ile105Thr	151	0.221756	136	0.215935	226	0.272799	124	0.176545	0	0	0	0	N/A
835	314	314T>G	Ile105Ser	60	0.0881148	56	0.0889143	68	0.082081	22	0.0313225	77	0.119125	14	0.0241209	0.989011
836	315	315C>A	No change	77	0.123687	84	0.150811	0	0	0	0	0	0	77	0.148257	0
837	315	315C>G	Ile105Met	11	0.0176695	0	0	2	0.00267419	3	0.00476872	0	0	0	0	N/A
838	315	315C>T	No change	14	0.0224885	4	0.00718146	9	0.0120339	3	0.00476872	4	0.00680816	5	0.00962705	1.33333
839	316	316T>C	Phe106Leu	105	0.157122	18	0.0291597	0	0	0	0	102	0.161199	0	0	0
840	316	316T>G	Phe106Val	5	0.00748201	6	0.0097199	0	0	5	0.00730332	2	0.00316076	2	0.00350379	1.25
841	317	317T>A	Phe106Tyr	18	0.0268484	14	0.0227029	17	0.0208694	12	0.0174495	15	0.0235653	8	0.0140341	1.26087
842	317	317T>C	Phe106Ser	18	0.0268484	23	0.0372977	16	0.0196418	22	0.0319907	12	0.0188522	12	0.0210512	1.58333
843	317	317T>G	Phe106Cys	6	0.00894948	3	0.00486492	4	0.00491045	4	0.00581649	2	0.00314204	0	0	4
844	318	318T>A	Phe106Leu	6	0.00885191	6	0.00960369	8	0.00969944	10	0.0143047	6	0.00931388	8	0.0138346	1.28571
845	318	318T>C	No change	59	0.0870438	39	0.062424	48	0.0581966	19	0.027179	38	0.0589879	28	0.0484211	1.01515
846	318	318T>G	Phe106Leu	4	0.00590127	0	0	3	0.00363729	2	0.00286094	3	0.00465694	4	0.0069173	0.714286
847	319	319A>G	Asn107Asp	127	0.188777	0	0	79	0.0966278	0	0	70	0.109469	384	0.669386	0.174009
848	319	319A>T	Asn107Tyr	11	0.0163508	15	0.0242123	12	0.0146776	18	0.0259857	13	0.02033	3	0.00522958	1.875
849	320	320A>C	Asn107Thr	5	0.00764047	0	0	3	0.00377991	7	0.0104481	0	0	4	0.00715871	2.5
850	320	320A>T	Asn107Ile	21	0.03209	22	0.0365746	27	0.0340192	21	0.0313442	16	0.025767	15	0.0268452	1.54839
851	321	321T>C	No change	40	0.0593569	22	0.0354153	43	0.0525056	18	0.0259823	54	0.0844251	21	0.0364691	0.813333
852	321	321T>G	Asn107Lys	3	0.00445177	3	0.00482936	5	0.0061053	4	0.00577384	0	0	7	0.0121564	1.28571
853	322	322A>C	Ile108Leu	16	0.0236305	8	0.0128252	8	0.00973331	3	0.00429806	15	0.0233423	2	0.00345519	0.647059
854	322	322A>G	Ile108Val	1158	1.71026	227	0.363916	1319	1.60478	406	0.58167	1037	1.61373	0	0	1.66345
855	322	322A>T	Ile108Leu	7	0.0103384	5	0.00801578	12	0.0146	4	0.00573074	5	0.00778077	3	0.00518278	2
856	323	323T>A	Ile108Lys	2	0.00293673	4	0.00635748	11	0.0132935	5	0.00710833	3	0.00463414	5	0.00858413	2
857	323	323T>C	Ile108Thr	250	0.367091	60	0.0953622	282	0.340798	30	0.04265	0	0	41	0.0703899	7.60976
858	323	323T>G	Ile108Arg	7	0.0102785	0	0	5	0.00604252	0	0	0	0	3	0.00515048	1.66667
859	324	324A>C	No change	28	0.0410852	4	0.00637359	31	0.0374401	0	0	41	0.0634233	5	0.00857133	0.673913
860	324	324A>T	No change	2	0.00293466	4	0.00637359	6	0.00724646	9	0.0127888	5	0.00773455	7	0.0119999	1.25
861	325	325T>A	Phe109Ile	6	0.00908416	9	0.0147189	5	0.00623511	5	0.00733116	4	0.00638152	4	0.00705766	1.25
862	325	325T>C	Phe109Leu	61	0.0923557	0	0	69	0.0860446	45	0.0659805	64	0.102104	49	0.0864563	1.00885
863	326	326T>A	Phe109Tyr	16	0.0233243	15	0.0237263	10	0.0120187	13	0.0183808	10	0.0153749	18	0.0306738	0.821429
864	326	326T>C	Phe109Ser	63	0.0918394	20	0.0316351	102	0.12259	38	0.0537285	61	0.093787	35	0.0596435	1.45833
865	326	326T>G	Phe109Cys	86	0.125368	3	0.00474526	130	0.156242	2	0.00282781	104	0.159899	2	0.0034082	1.24528
866	327	327C>T	No change	13	0.020365	14	0.0243356	18	0.023465	16	0.0248702	19	0.0315274	21	0.0393959	0.85
867	328	328C>G	Pro110Ala	5	0.00815448	3	0.00549622	0	0	6	0.00977931	2	0.00346111	4	0.00787727	1
868	328	328C>T	Pro110Ser	94	0.153304	67	0.122749	70	0.0951811	59	0.0961632	68	0.117678	41	0.080742	1.18349
869	329	329C>A	Pro110Gln	72	0.112216	51	0.0886109	73	0.0949026	85	0.131246	62	0.102456	55	0.102564	1.35043
870	329	329C>G	Pro110Arg	5	0.00779277	4	0.00694987	2	0.00260007	3	0.0046322	3	0.00495753	8	0.0149184	0.454545
871	329	329C>T	Pro110Leu	45	0.070135	18	0.0312744	43	0.0559015	27	0.0416898	29	0.0479228	17	0.0317016	1.52174
872	330	330A>C	No change	5	0.00734614	8	0.0127677	3	0.00362932	5	0.00713104	3	0.00464439	4	0.00688824	1.14286
873	330	330A>T	No change	4	0.00587691	10	0.0159597	5	0.00604887	4	0.00570483	9	0.0139332	4	0.00688824	0.692308
874	331	331T>A	Leu111Ile	3	0.00449593	6	0.00978043	12	0.0148121	7	0.0101695	2	0.00315921	5	0.00878025	2.71429
875	331	331T>C	No change	58	0.0869213	58	0.0945442	25	0.0308585	30	0.0435837	29	0.0458085	27	0.0474133	0.982143
876	331	331T>G	Leu111Val	8	0.0119891	15	0.0244511	4	0.00493736	17	0.0246975	11	0.0173756	10	0.0175605	1
877	332	332T>A	Leu111*	10	0.0147163	4	0.00640687	6	0.00727467	10	0.0143084	9	0.0139541	5	0.00864304	1.14286
878	332	332T>C	Leu111Ser	118	0.173652	14	0.022424	135	0.16368	11	0.0157392	73	0.113184	20	0.0345722	1.56989
879	332	332T>G	Leu111*	3	0.00441488	6	0.0096103	11	0.0133369	2	0.00286168	4	0.00620184	6	0.0103717	1.3
880	333	333A>C	Leu111Phe	6	0.00874062	0	0	2	0.00240151	5	0.00707304	3	0.00461077	4	0.00682559	1
881	333	333A>T	Leu111Phe	10	0.0145677	0	0	11	0.0132083	8	0.0113169	9	0.0138323	6	0.0102384	1.26667
882	334	334C>A	Leu112Ile	32	0.0492641	36	0.0614597	41	0.0524807	41	0.0624638	34	0.0555374	20	0.0366482	1.51852
883	334	334C>G	Leu112Val	5	0.00769752	3	0.00512164	5	0.00640008	3	0.00457052	0	0	4	0.00732963	2
884	334	334C>T	Leu112Phe	9	0.0138555	4	0.00682885	8	0.0102401	4	0.00609403	16	0.0261352	7	0.0128269	0.521739
885	335	335T>A	Leu112His	17	0.0250136	15	0.0240061	0	0	19	0.0271852	16	0.0248745	25	0.0430797	0.463415
886	335	335T>C	Leu112Pro	100	0.147139	47	0.0752193	96	0.116581	33	0.0472164	98	0.152356	25	0.0430797	1.04878
887	336	336T>A	No change	13	0.0190275	6	0.00955581	21	0.0253149	14	0.0199141	11	0.016968	16	0.0274447	1.2963
888	336	336T>C	No change	28	0.0409824	27	0.0430012	30	0.0361642	27	0.0384057	33	0.0509039	23	0.0394518	1.01786
889	336	336T>G	No change	3	0.00439097	2	0.00318527	6	0.00723284	0	0	0	0	4	0.00686118	1.5
890	337	337A>G	Lys113Glu	338	0.493589	185	0.294132	383	0.460957	255	0.361687	0	0	222	0.380085	2.87387
891	337	337A>T	Lys113*	14	0.0204445	5	0.0079495	7	0.0084248	6	0.00851028	11	0.0169984	2	0.00342419	1
892	338	338A>C	Lys113Thr	90	0.133632	13	0.0209847	0	0	6	0.00866151	46	0.0721331	3	0.00521385	0.122449
893	338	338A>T	Lys113Ile	10	0.014848	3	0.00484262	18	0.0220009	6	0.00866151	4	0.00627244	7	0.0121657	2.18182
894	339	339A>C	Lys113Asn	30	0.045268	72	0.118561	31	0.0385534	140	0.206243	19	0.0302736	105	0.185976	1.37903
895	339	339A>G	No change	751	1.13321	310	0.510473	0	0	397	0.584847	0	0	331	0.586266	1.1994
896	340	340G>A	Glu114Lys	5	0.00774533	0	0	3	0.00383661	38	0.0580463	3	0.00490252	51	0.0942054	0.759259
897	340	340G>T	Glu114*	45	0.069708	26	0.0448206	47	0.0601069	45	0.068739	50	0.0817087	37	0.0683451	1.05747
898	341	341A>C	Glu114Ala	114	0.167953	2	0.00320102	98	0.118638	0	0	71	0.110535	3	0.00517902	1.32432
899	341	341A>T	Glu114Val	13	0.0191526	10	0.0160051	11	0.0133165	10	0.0143133	11	0.0171252	2	0.00345268	1.61538
900	342	342A>C	Glu114Asp	4	0.00586055	0	0	0	0	0	0	4	0.00615944	0	0	0
901	342	342A>G	No change	502	0.735499	0	0	676	0.811944	0	0	574	0.883879	154	0.264183	0.928571
902	342	342A>T	Glu114Asp	12	0.0175816	4	0.00636314	11	0.0132121	9	0.0127739	7	0.010779	6	0.0102928	1.53846
903	343	343A>C	Asn115His	74	0.109077	4	0.00639939	60	0.0723982	5	0.0071285	83	0.128263	5	0.0086201	0.738636
904	343	343A>G	Asn115Asp	430	0.633826	0	0	392	0.473002	457	0.651545	188	0.290522	0	0	4.51596
905	343	343A>T	Asn115Tyr	11	0.0162141	10	0.0159985	0	0	14	0.0199598	12	0.018544	13	0.0224122	0.56
906	344	344A>C	Asn115Thr	96	0.14166	0	0	102	0.122936	3	0.00427832	116	0.179644	6	0.0103473	0.860656
907	344	344A>G	Asn115Ser	613	0.904557	220	0.352841	508	0.612269	248	0.353674	425	0.65818	0	0	1.77882
908	344	344A>T	Asn115Ile	6	0.00885374	8	0.0128306	6	0.00723153	7	0.00998274	7	0.0108406	8	0.0137964	0.866667
909	345	345T>A	Asn115Lys	7	0.0107875	12	0.020143	6	0.00757978	11	0.0164594	7	0.011362	10	0.0180411	1
910	345	345T>C	No change	18	0.0277393	24	0.040286	18	0.0227393	26	0.0389041	21	0.0340859	23	0.0414945	1
911	346	346T>A	Ser116Thr	16	0.02358	14	0.0224918	11	0.013285	12	0.0171522	9	0.0139621	12	0.0207315	1.09524
912	346	346T>C	Ser116Pro	28	0.0412651	24	0.0385573	36	0.0434783	30	0.0428804	31	0.0480918	0	0	2.12903
913	347	347C>A	Ser116Tyr	41	0.0649042	46	0.081666	49	0.0640565	0	0	45	0.0758546	53	0.100895	0.5
914	347	347C>G	Ser116Cys	7	0.0110812	7	0.0124274	7	0.00915092	9	0.0140788	0	0	4	0.0076147	4
915	347	347C>T	Ser116Phe	8	0.0126642	6	0.0106521	8	0.0104582	7	0.0109502	9	0.0151709	7	0.0133257	0.9375
916	348	348C>A	No change	54	0.0867372	62	0.111537	0	0	0	0	0	0	34	0.0656751	0
917	348	348C>G	No change	6	0.00963747	2	0.00359796	5	0.00663271	6	0.00956755	6	0.0102412	4	0.00772648	1.1
918	348	348C>T	No change	16	0.0256999	18	0.0323817	22	0.0291839	10	0.0159459	16	0.0273098	16	0.0309059	1
919	349	349A>C	Ile117Leu	3	0.0044287	4	0.00644891	4	0.00482742	3	0.00429436	3	0.00466577	7	0.0121606	0.7
920	349	349A>G	Ile117Val	155	0.228816	560	0.902847	151	0.182235	0	0	125	0.194407	0	0	1.208
921	349	349A>T	Ile117Leu	11	0.0162386	8	0.0128978	10	0.0120685	7	0.0100202	10	0.0155526	11	0.0191095	0.809524
922	350	350T>A	Ile117Lys	8	0.0117952	2	0.00320914	4	0.00481817	4	0.00571567	5	0.00775591	4	0.00692761	0.888889
923	350	350T>C	Ile117Thr	162	0.238854	62	0.0994833	167	0.201159	22	0.0314362	98	0.152016	30	0.051957	1.47656
924	351	351A>C	No change	3	0.0044933	6	0.00978123	5	0.00611187	7	0.0101877	7	0.0110461	2	0.00352404	1.33333
925	351	351A>G	Ile117Met	236	0.353473	39	0.063578	307	0.375269	25	0.0363848	295	0.465513	14	0.0246683	1.07443
926	351	351A>T	No change	4	0.00599107	4	0.00652082	9	0.0110014	6	0.00873235	8	0.0126241	4	0.00704809	1.25
927	352	352A>C	Thr118Pro	179	0.269222	2	0.00327697	189	0.232584	3	0.00438039	178	0.281784	5	0.0088422	1.04918
928	352	352A>G	Thr118Ala	851	1.27993	89	0.145825	991	1.21953	44	0.0642458	0	0	44	0.0778114	23.5227
929	352	352A>T	Thr118Ser	12	0.0180484	15	0.0245773	9	0.0110754	9	0.0131412	7	0.0110814	0	0	2.57143
930	353	353C>A	Thr118Asn	28	0.04535	27	0.0487682	48	0.064214	42	0.0676024	25	0.0429361	29	0.0562768	1.66667
931	353	353C>G	Thr118Ser	5	0.00809822	7	0.0126436	7	0.00936455	6	0.00965748	0	0	5	0.0097029	2.6
932	353	353C>T	Thr118Ile	38	0.0615464	18	0.0325121	41	0.0548495	18	0.0289724	0	0	17	0.0329899	3.47059
933	354	354T>C	No change	123	0.187266	0	0	155	0.192858	33	0.0488549	161	0.258087	35	0.0625637	0.959184
934	354	354T>G	No change	3	0.00456746	7	0.0115973	0	0	4	0.0059218	0	0	4	0.00715013	1
935	355	355T>A	Phe119Ile	10	0.0156009	18	0.0305966	16	0.0203299	20	0.0303476	4	0.00655179	11	0.0202575	2.4
936	355	355T>C	Phe119Leu	14	0.0218412	11	0.0186979	25	0.0317654	18	0.0273129	17	0.0278451	10	0.0184159	1.59259
937	355	355T>G	Phe119Val	11	0.017161	10	0.0169981	7	0.00889431	0	0	6	0.00982769	6	0.0110495	0.583333
938	356	356T>A	Phe119Tyr	9	0.0138117	4	0.00667791	10	0.0124797	7	0.0104383	6	0.00966277	5	0.00903244	1.54545
939	356	356T>C	Phe119Ser	19	0.0291581	23	0.038398	18	0.0224635	22	0.032806	17	0.0273778	10	0.0180649	1.48148
940	356	356T>G	Phe119Cys	8	0.0122771	4	0.00667791	6	0.00748783	8	0.0119294	4	0.00644185	5	0.00903244	1.55556
941	357	357T>A	Phe119Leu	6	0.00927314	10	0.0167999	8	0.0100719	10	0.0149844	8	0.013006	3	0.00545742	1.63636
942	357	357T>C	No change	12	0.0185463	19	0.0319199	11	0.0138488	19	0.0284704	13	0.0211348	15	0.0272871	1.07143
943	357	357T>G	Phe119Leu	25	0.0386381	5	0.00839997	20	0.0251797	7	0.0104891	12	0.019509	0	0	2.25
944	358	358T>A	Leu120Ile	2	0.00306523	7	0.011644	6	0.00747542	8	0.0118383	6	0.00967165	3	0.00541399	1.55556
945	358	358T>C	No change	14	0.0214566	120	0.199611	11	0.0137049	99	0.1465	11	0.0177314	91	0.164224	1.07843
946	358	358T>G	Leu120Val	6	0.00919568	6	0.00998054	4	0.00498362	7	0.0103586	5	0.00805971	7	0.0126326	0.916667
947	359	359T>A	Leu120*	4	0.00603628	4	0.00652443	6	0.00734745	5	0.00726174	3	0.00475089	4	0.0070819	1.57143
948	359	359T>C	Leu120Ser	15	0.022636	23	0.0375155	17	0.0208178	17	0.0246899	15	0.0237545	15	0.0265571	1.13333
949	360	360A>C	Leu120Phe	2	0.0030303	6	0.00982994	0	0	2	0.00291903	0	0	0	0	N/A
950	360	360A>G	No change	29	0.0439394	90	0.147449	47	0.0577183	91	0.132816	35	0.0556368	78	0.138694	1.22124
951	360	360A>T	Leu120Phe	4	0.00606061	4	0.00655329	9	0.0110524	9	0.0131356	7	0.0111274	4	0.0071125	1.63636
952	361	361T>A	Leu121Ile	4	0.00612473	2	0.00329973	7	0.00866798	4	0.00587829	3	0.0048141	3	0.00539665	1.83333
953	361	361T>C	No change	124	0.189867	15	0.024748	73	0.0903946	15	0.0220436	72	0.115538	18	0.0323799	0.977778
954	361	361T>G	Leu121Val	4	0.00612473	0	0	4	0.00495313	4	0.00587829	5	0.00802349	3	0.00539665	1
955	362	362T>A	Leu121*	4	0.00604924	5	0.00815288	3	0.00366806	7	0.0101518	3	0.00474368	4	0.00709887	1.42857
956	362	362T>G	Leu121*	5	0.00756155	4	0.00652231	7	0.00855882	4	0.00580105	3	0.00474368	3	0.00532415	1.83333
957	363	363A>C	Leu121Phe	3	0.00456691	3	0.00492781	0	0	0	0	3	0.0047892	0	0	0
958	363	363A>T	Leu121Phe	7	0.0106561	8	0.0131408	11	0.0135925	7	0.0102476	5	0.00798199	9	0.0160491	1.28571
959	364	364C>A	Leu122Ile	38	0.0628536	36	0.0663252	61	0.0828906	50	0.0816993	53	0.0928326	34	0.0676482	1.27586
960	364	364C>G	Leu122Val	7	0.0115783	9	0.0165813	13	0.0176652	6	0.00980392	0	0	9	0.0179069	2.11111
961	364	364C>T	Leu122Phe	12	0.0198485	3	0.0055271	6	0.00815317	16	0.0261438	6	0.0105094	8	0.0159172	1.57143
962	365	365T>A	Leu122His	24	0.0366687	24	0.0394873	38	0.0471137	19	0.0278993	16	0.0256332	21	0.0374378	1.54054
963	365	365T>C	Leu122Pro	131	0.20015	0	0	82	0.101666	0	0	28	0.0448581	41	0.0730929	1.18841
964	365	365T>G	Leu122Arg	6	0.00916716	4	0.00658122	8	0.00991867	3	0.00440516	4	0.00640831	7	0.0124793	1
965	366	366T>A	No change	21	0.0320093	15	0.0245761	20	0.0246661	16	0.0233703	17	0.0270908	13	0.0231861	1.2
966	366	366T>C	No change	18	0.0274365	106	0.173671	28	0.0345325	0	0	20	0.0318715	35	0.0624242	0.509091
967	367	367T>A	Tyr123Asn	4	0.00602355	8	0.0129274	8	0.00974267	7	0.0100692	5	0.00788097	5	0.00877948	1.5
968	367	367T>C	Tyr123His	17	0.0256001	18	0.0290867	17	0.0207032	16	0.0230153	14	0.0220667	15	0.0263384	1.13793
969	367	367T>G	Tyr123Asp	2	0.00301178	0	0	6	0.007307	0	0	4	0.00630477	4	0.00702358	0.75
970	368	368A>C	Tyr123Ser	9	0.0137644	6	0.00984753	9	0.0111207	2	0.00292282	6	0.00961523	5	0.00891949	1
971	368	368A>G	Tyr123Cys	86	0.131527	0	0	140	0.172989	0	0	104	0.166664	0	0	1.34615
972	368	368A>T	Tyr123Phe	8	0.012235	5	0.00820627	9	0.0111207	5	0.00730706	2	0.00320508	4	0.00713559	2.33333
973	369	369T>A	Tyr123*	5	0.00763079	4	0.0065384	11	0.0135942	9	0.0131602	11	0.0176073	5	0.00888494	1.25
974	369	369T>C	No change	42	0.0640987	55	0.0899031	47	0.0580842	22	0.0321694	45	0.07203	20	0.0355398	1.06154
975	369	369T>G	Tyr123*	3	0.00457848	5	0.00817301	0	0	5	0.00731122	2	0.00320133	0	0	2.5
976	370	370T>A	Leu124Ile	13	0.0199042	6	0.00984979	6	0.00743559	6	0.00880488	8	0.0128452	6	0.0107124	0.857143
977	370	370T>C	No change	103	0.157702	99	0.162522	95	0.11773	22	0.0322846	37	0.0594091	32	0.0571327	1.69565
978	370	370T>G	Leu124Val	8	0.0122487	5	0.00820816	8	0.00991412	4	0.00586992	6	0.00963391	5	0.00892698	1.09091
979	371	371T>A	Leu124*	3	0.00454483	3	0.00486247	9	0.0110093	2	0.00289536	8	0.0127031	5	0.00878827	0.846154
980	371	371T>C	Leu124Ser	56	0.0848369	33	0.0534872	95	0.116209	27	0.0390874	18	0.0285819	20	0.0351531	3.21053
981	371	371T>G	Leu124*	4	0.00605978	3	0.00486247	0	0	2	0.00289536	2	0.00317576	2	0.00351531	0.5
982	372	372A>G	No change	468	0.71247	113	0.183594	0	0	31	0.0450346	462	0.737324	27	0.0475695	0.0633947
983	372	372A>T	Leu124Phe	3	0.00456711	4	0.00649889	4	0.00491799	4	0.00581091	4	0.00638376	3	0.00528551	1.14286
984	373	373T>A	Ser125Thr	9	0.0135367	11	0.0176435	8	0.00973224	14	0.020108	8	0.0126297	7	0.0121722	1.46667
985	373	373T>C	Ser125Pro	201	0.302319	44	0.0705739	217	0.263987	0	0	220	0.347315	22	0.0382555	0.896694
986	374	374C>A	Ser125*	22	0.0350263	0	0	40	0.0519103	35	0.0540148	26	0.0436513	39	0.0732284	1.15385
987	374	374C>T	Ser125Leu	9	0.0143289	8	0.0138785	9	0.0116798	14	0.0216059	5	0.00839447	6	0.0112659	2.09091
988	375	375A>C	No change	2	0.00309933	2	0.00329283	3	0.00375328	0	0	0	0	2	0.00358269	1.5
989	375	375A>G	No change	794	1.23044	0	0	0	0	0	0	0	0	0	0	N/A
990	375	375A>T	No change	19	0.0294437	12	0.019757	9	0.0112599	9	0.013328	11	0.0178453	15	0.0268702	0.692308
991	376	376A>G	Thr126Ala	532	0.832017	53	0.0884277	0	0	37	0.055371	0	0	17	0.030722	2.17647
992	376	376A>T	Thr126Ser	22	0.0344067	19	0.0317005	14	0.0177038	17	0.0254407	17	0.0279444	14	0.0253004	1
993	377	377C>A	Thr126Asn	25	0.040807	24	0.0425441	45	0.059838	32	0.0506891	16	0.027508	22	0.0421868	2.02632
994	377	377C>T	Thr126Ile	9	0.0146905	31	0.0549528	7	0.00930814	15	0.0237605	7	0.0120347	7	0.0134231	1.57143
995	378	378T>A	No change	11	0.0166447	6	0.00965515	9	0.0109977	3	0.00431773	2	0.0031738	9	0.0156991	1.09091
996	378	378T>C	No change	76	0.115	0	0	67	0.0818721	170	0.244671	66	0.104735	0	0	3.59091
997	378	378T>G	No change	6	0.00907894	0	0	6	0.00733183	12	0.0172709	4	0.00634759	6	0.0104661	1.8
998	379	379A>G	Ile127Val	195	0.311571	259	0.438871	227	0.291886	225	0.341116	182	0.303901	205	0.376126	1.16796
999	379	379A>T	Ile127Phe	9	0.0143802	10	0.0169448	9	0.0115726	5	0.00758035	4	0.00667913	4	0.00733905	1.75
1000	380	380T>C	Ile127Thr	9	0.0140744	0	0	7	0.00884665	0	0	20	0.0328477	17	0.0306926	0.189189
1001	380	380T>G	Ile127Ser	9	0.0140744	12	0.0199804	22	0.0278038	12	0.0178524	7	0.0114967	7	0.0126381	2.42857
1002	381	381T>A	No change	6	0.00930449	8	0.0132255	10	0.0125469	13	0.0192112	4	0.00649572	9	0.0161204	1.76923
1003	381	381T>C	No change	16	0.024812	19	0.0314107	16	0.020075	26	0.0384223	14	0.022735	17	0.0304496	1.35484
1004	381	381T>G	Ile127Met	3	0.00465224	5	0.00826597	2	0.00250938	3	0.00443334	3	0.00487179	4	0.00716461	0.714286
1005	382	382G>A	Val128Ile	72	0.113051	12	0.0202303	68	0.0865558	12	0.0180914	44	0.0727369	17	0.0310123	1.31148
1006	382	382G>C	Val128Leu	4	0.00628062	4	0.00674343	0	0	3	0.00452284	0	0	4	0.00729701	0.75
1007	382	382G>T	Val128Phe	19	0.0298329	19	0.0320313	26	0.0330949	24	0.0361827	21	0.0347153	24	0.043782	1.11111
1008	383	383T>A	Val128Asp	3	0.00475074	3	0.00501597	4	0.00511849	0	0	6	0.00992638	4	0.00727577	0.4
1009	383	383T>C	Val128Ala	26	0.0411731	17	0.0284238	13	0.0166351	25	0.0376903	17	0.0281247	18	0.032741	1.08571
1010	383	383T>G	Val128Gly	9	0.0142522	8	0.0133759	14	0.0179147	11	0.0165837	10	0.016544	7	0.0127326	1.47059
1011	384	384T>A	No change	5	0.00793034	8	0.0133685	9	0.0115502	4	0.00603273	0	0	7	0.0127584	1.85714
1012	384	384T>C	No change	64	0.101508	26	0.0434477	74	0.094968	19	0.0286555	69	0.113674	20	0.0364524	1.04494
1013	385	385T>A	Tyr129Asn	4	0.0061079	13	0.0208913	2	0.00246448	2	0.00288704	2	0.00318781	7	0.0122463	0.444444
1014	385	385T>C	Tyr129His	20	0.0305395	70	0.112491	20	0.0246448	28	0.0404186	25	0.0398476	27	0.0472358	0.923077
1015	385	385T>G	Tyr129Asp	4	0.0061079	7	0.0112491	8	0.00985792	3	0.00433057	3	0.00478171	7	0.0122463	1.1
1016	386	386A>C	Tyr129Ser	2	0.0031739	0	0	8	0.0101967	9	0.0134848	0	0	3	0.00541223	5.66667
1017	386	386A>G	Tyr129Cys	89	0.141238	19	0.0312593	107	0.13638	25	0.0374577	0	0	17	0.0306693	7.76471
1018	386	386A>T	Tyr129Phe	10	0.0158695	13	0.0213879	12	0.015295	12	0.0179797	11	0.0182186	9	0.0162367	1.2
1019	387	387T>A	Tyr129*	14	0.0212186	4	0.00634538	6	0.00732529	9	0.0128667	9	0.0143109	7	0.0120988	0.9375
1020	388	388C>A	Gln130Lys	28	0.0455122	27	0.0470154	39	0.051618	33	0.0514612	37	0.0635139	23	0.0434783	1.2
1021	388	388C>G	Gln130Glu	2	0.00325087	3	0.00522393	4	0.00529416	4	0.00623772	2	0.00343318	2	0.00378072	2
1022	388	388C>T	Gln130*	6	0.00975261	11	0.0191544	13	0.017206	11	0.0171537	14	0.0240323	11	0.020794	0.96
1023	389	389A>T	Gln130Leu	21	0.0336765	15	0.0251038	20	0.0257437	13	0.0196684	16	0.02687	11	0.0201038	1.22222
1024	390	390A>C	Gln130His	2	0.0032505	10	0.0169503	7	0.00909883	3	0.00458386	12	0.0203473	4	0.00738007	0.625
1025	390	390A>G	No change	24	0.039006	82	0.138992	33	0.0428945	41	0.0626461	38	0.064433	38	0.0701107	0.973684
1026	390	390A>T	Gln130His	12	0.019503	9	0.0152553	17	0.0220971	7	0.0106957	13	0.0220429	9	0.0166052	1.09091
1027	391	391T>A	Phe131Ile	4	0.00634196	4	0.00662877	5	0.00637666	12	0.0179038	8	0.0132842	7	0.0126507	1.13333
1028	391	391T>C	Phe131Leu	78	0.123668	0	0	100	0.127533	0	0	77	0.12786	0	0	1.2987
1029	391	391T>G	Phe131Val	11	0.0174404	7	0.0116004	11	0.0140286	12	0.0179038	15	0.0249078	15	0.0271086	0.766667
1030	392	392T>A	Phe131Tyr	5	0.00779751	7	0.0114062	6	0.0075411	11	0.0161085	0	0	8	0.0142043	2.125
1031	392	392T>C	Phe131Ser	26	0.0405471	0	0	26	0.0326781	32	0.046861	16	0.0261746	24	0.0426129	1.45
1032	392	392T>G	Phe131Cys	8	0.012476	6	0.00977676	3	0.00377055	6	0.00878645	5	0.00817956	4	0.00710215	1
1033	393	393T>A	Phe131Leu	9	0.0136915	8	0.0126936	12	0.0147299	5	0.00714265	10	0.015967	7	0.0120863	1
1034	393	393T>C	No change	25	0.0380321	59	0.0936151	17	0.0208673	0	0	15	0.0239506	17	0.0293523	0.53125
1035	393	393T>G	Phe131Leu	4	0.00608513	3	0.00476009	0	0	6	0.00857118	0	0	0	0	N/A
1036	394	394C>A	Leu132Ile	24	0.0409584	30	0.0548837	38	0.0528365	41	0.0672087	36	0.0650336	33	0.0656808	1.14493
1037	394	394C>G	Leu132Val	11	0.0187726	7	0.0128062	14	0.0194661	6	0.00983542	4	0.00722596	8	0.0159226	1.66667
1038	394	394C>T	Leu132Phe	68	0.116049	7	0.0128062	84	0.116796	7	0.0114747	4	0.00722596	3	0.00597098	13
1039	395	395T>A	Leu132His	13	0.020214	7	0.0113153	2	0.00250645	0	0	9	0.0147071	5	0.00883923	0.142857
1040	395	395T>G	Leu132Arg	6	0.00932952	3	0.00484943	3	0.00375968	6	0.00877334	8	0.013073	9	0.0159106	0.529412
1041	396	396T>A	No change	5	0.00807781	0	0	7	0.00913194	10	0.0152669	10	0.0169898	4	0.00738416	1.21429
1042	396	396T>C	No change	77	0.124398	28	0.0474464	0	0	0	0	71	0.120627	25	0.046151	0
1043	396	396T>G	No change	18	0.0290801	12	0.0203342	22	0.0287004	34	0.0519076	16	0.0271836	16	0.0295366	1.75
1044	397	397T>A	Ser133Thr	9	0.0138453	6	0.0096251	8	0.00996549	12	0.0174251	12	0.0194411	4	0.00699509	1.25
1045	397	397T>C	Ser133Pro	70	0.107686	77	0.123522	52	0.0647757	47	0.0682485	15	0.0243013	51	0.0891873	1.5
1046	397	397T>G	Ser133Ala	67	0.103071	3	0.00481255	0	0	2	0.00290419	53	0.0858647	4	0.00699509	0.0350877
1047	398	398C>A	Ser133Tyr	23	0.0398213	37	0.0685922	40	0.0564223	40	0.0663141	26	0.0474063	30	0.0605767	1.42857
1048	398	398C>G	Ser133Cys	7	0.0121195	11	0.0203923	5	0.00705278	5	0.00828926	5	0.0091166	4	0.00807689	1.11111
1049	398	398C>T	Ser133Phe	7	0.0121195	14	0.0259538	15	0.0211583	6	0.00994711	9	0.0164099	2	0.00403845	1.90909
1050	399	399T>A	No change	27	0.0424015	0	0	23	0.029139	25	0.0368704	27	0.044359	28	0.0498522	0.872727
1051	399	399T>C	No change	148	0.232423	54	0.0879608	0	0	30	0.0442445	0	0	41	0.0729979	0.731707
1052	399	399T>G	No change	4	0.0062817	6	0.00977342	13	0.0164699	8	0.0117985	10	0.0164293	10	0.0178044	1.05
1053	400	400T>A	Ser134Thr	10	0.0157077	11	0.0179833	13	0.0165277	15	0.0221674	6	0.00989201	6	0.0107057	2.33333
1054	400	400T>G	Ser134Ala	5	0.00785386	5	0.00817421	5	0.00635679	4	0.0059113	2	0.00329734	5	0.0089214	1.28571
1055	401	401C>A	Ser134*	19	0.0321641	29	0.0522711	37	0.0511106	40	0.0646841	27	0.0483221	25	0.0490023	1.48077
1056	401	401C>G	Ser134*	5	0.00846425	10	0.0180245	7	0.00966958	7	0.0113197	8	0.0143177	13	0.0254812	0.666667
1057	401	401C>T	Ser134Leu	6	0.0101571	26	0.0468637	8	0.0110509	15	0.0242565	13	0.0232662	7	0.0137206	1.15
1058	402	402A>C	No change	6	0.00947493	5	0.0082087	2	0.00255284	2	0.00295569	0	0	0	0	N/A
1059	402	402A>G	No change	236	0.372681	146	0.239694	217	0.276984	76	0.112316	147	0.243527	67	0.119671	1.36916
1060	402	402A>T	No change	8	0.0126332	6	0.00985044	5	0.00638211	10	0.0147785	3	0.00496993	3	0.00535839	2.5
1061	403	403T>A	Phe135Ile	8	0.0131731	4	0.00680805	8	0.0106454	11	0.0169981	10	0.0172735	8	0.0149631	1.05556
1062	403	403T>C	Phe135Leu	75	0.123497	16	0.0272322	69	0.0918164	17	0.0262698	0	0	16	0.0299261	5.375
1063	404	404T>A	Phe135Tyr	17	0.0272423	12	0.0199863	0	0	6	0.00902039	7	0.0117744	11	0.0200167	0.333333
1064	404	404T>C	Phe135Ser	18	0.0288448	13	0.0216519	21	0.0272434	16	0.0240544	15	0.0252309	0	0	2.46667
1065	404	404T>G	Phe135Cys	8	0.0128199	17	0.028314	11	0.0142703	9	0.0135306	10	0.0168206	6	0.0109182	1.25
1066	405	405T>A	Phe135Leu	8	0.0125004	7	0.011312	7	0.00881534	5	0.00728343	6	0.00980825	12	0.021164	0.666667
1067	405	405T>C	No change	108	0.168755	19	0.0307041	94	0.118377	0	0	0	0	20	0.0352734	4.7
1068	405	405T>G	Phe135Leu	5	0.00781274	8	0.012928	6	0.00755601	4	0.00582674	6	0.00980825	5	0.00881834	0.909091
1069	406	406A>C	Ile136Leu	3	0.0046737	2	0.00321543	2	0.00250743	0	0	0	0	0	0	N/A
1070	406	406A>G	Ile136Val	106	0.165137	37	0.0594855	0	0	23	0.0333425	66	0.107664	15	0.0263181	0.283951
1071	406	406A>T	Ile136Phe	5	0.0077895	5	0.00803859	5	0.00626857	7	0.0101477	6	0.00978761	9	0.0157909	0.8
1072	407	407T>A	Ile136Asn	4	0.0062162	14	0.0223685	9	0.0112542	9	0.0129846	3	0.00488297	4	0.00698446	2.57143
1073	407	407T>C	Ile136Thr	10	0.0155405	36	0.057519	20	0.0250094	8	0.0115418	12	0.0195319	10	0.0174611	1.27273
1074	407	407T>G	Ile136Ser	89	0.13831	4	0.006391	62	0.0775291	0	0	0	0	3	0.00523834	20.6667
1075	408	408T>A	No change	5	0.00778125	5	0.00803897	6	0.00752332	4	0.00578394	6	0.00977724	5	0.00875473	0.909091
1076	408	408T>G	Ile136Met	3	0.00466875	3	0.00482338	6	0.00752332	4	0.00578394	0	0	3	0.00525284	3.33333
1077	409	409A>G	Arg137Gly	188	0.292052	0	0	196	0.245509	0	0	182	0.296639	0	0	1.07692
1078	409	409A>T	Arg137*	41	0.0636923	7	0.0112011	66	0.0826715	0	0	4	0.00651954	11	0.019211	4.4
1079	410	410G>A	Arg137Lys	2	0.003331	7	0.0123826	8	0.0108734	5	0.00790389	2	0.00352727	2	0.00385215	3.25
1080	410	410G>C	Arg137Thr	26	0.043303	3	0.00530682	20	0.0271835	3	0.00474233	21	0.0370364	5	0.00963039	0.884615
1081	410	410G>T	Arg137Ile	68	0.113254	60	0.106136	58	0.0788322	0	0	0	0	0	0	N/A
1082	411	411A>C	Arg137Ser	2	0.00312832	3	0.00482897	4	0.00506412	2	0.00291545	0	0	6	0.0105326	1
1083	411	411A>T	Arg137Ser	59	0.0922856	30	0.0482897	59	0.0746958	22	0.03207	45	0.0741168	22	0.0386195	1.20896
1084	412	412G>A	Gly138Ser	87	0.14231	17	0.0291255	0	0	13	0.0201298	46	0.0795985	21	0.0392406	0.19403
1085	412	412G>C	Gly138Arg	4	0.006543	3	0.0051398	5	0.00667254	5	0.00774222	2	0.00346081	4	0.0074744	1.66667
1086	412	412G>T	Gly138Cys	30	0.0490725	31	0.0531113	0	0	53	0.0820675	38	0.0657553	32	0.0597952	0.757143
1087	413	413G>A	Gly138Asp	18	0.0295087	14	0.0240703	19	0.0254102	19	0.0295449	19	0.0330464	14	0.0262099	1.15152
1088	413	413G>C	Gly138Ala	10	0.0163937	3	0.00515792	4	0.00534952	5	0.00777496	4	0.00695713	10	0.0187213	0.642857
1089	413	413G>T	Gly138Val	22	0.0360662	28	0.0481406	36	0.0481457	41	0.0637547	34	0.0591356	27	0.0505476	1.2623
1090	414	414T>A	No change	9	0.0139951	5	0.00799629	5	0.00630064	5	0.00724459	6	0.00983026	7	0.0122337	0.769231
1091	414	414T>C	No change	22	0.0342104	0	0	27	0.0340235	0	0	23	0.0376827	0	0	1.17391
1092	414	414T>G	No change	76	0.118181	5	0.00799629	60	0.0756077	3	0.00434676	58	0.0950259	4	0.00699068	1.01613
1093	415	415A>C	Ile139Leu	5	0.00809088	11	0.0182928	15	0.0196237	9	0.0135505	6	0.0101989	9	0.0163144	1.6
1094	415	415A>G	Ile139Val	176	0.284799	0	0	253	0.330987	0	0	0	0	0	0	N/A
1095	415	415A>T	Ile139Leu	5	0.00809088	6	0.00997788	8	0.010466	11	0.0165618	7	0.0118987	5	0.00906355	1.58333
1096	416	416T>A	Ile139Lys	5	0.00790564	7	0.0113137	12	0.0153202	7	0.0102908	0	0	3	0.00530326	6.33333
1097	416	416T>C	Ile139Thr	25	0.0395282	20	0.0323248	23	0.0293637	18	0.026462	14	0.0232995	16	0.028284	1.36667
1098	416	416T>G	Ile139Arg	12	0.0189735	10	0.0161624	0	0	5	0.00735056	2	0.00332851	5	0.00883876	0.714286
1099	417	417A>C	No change	4	0.00632131	4	0.00646768	3	0.00383122	2	0.00292954	4	0.00665159	2	0.00353501	0.833333
1100	417	417A>T	No change	7	0.0110623	13	0.02102	13	0.016602	9	0.013183	14	0.0232806	4	0.00707001	1.22222
1101	418	418G>A	Asp140Asn	7	0.011567	9	0.0155513	7	0.00945652	3	0.00467741	0	0	2	0.00377316	5
1102	418	418G>C	Asp140His	3	0.00495728	5	0.00863961	0	0	6	0.00935483	8	0.014013	5	0.00943289	0.461538
1103	418	418G>T	Asp140Tyr	29	0.0479204	23	0.0397422	22	0.0297205	32	0.0498924	22	0.0385356	21	0.0396182	1.25581
1104	419	419A>T	Asp140Val	8	0.0127316	6	0.00977278	12	0.0154783	4	0.00591235	4	0.00672687	11	0.0196253	1.06667
1105	420	420T>A	Asp140Glu	3	0.00480692	9	0.0147095	8	0.0103926	3	0.00445692	4	0.00676235	11	0.0197278	0.733333
1106	420	420T>G	Asp140Glu	6	0.00961384	3	0.00490316	6	0.00779443	3	0.00445692	0	0	4	0.00717373	2.25
1107	421	421A>C	Lys141Gln	3	0.00484449	65	0.107093	4	0.00522596	119	0.177979	3	0.00510195	0	0	41
1108	421	421A>G	Lys141Glu	74	0.119497	14	0.0230662	112	0.146327	18	0.0269211	90	0.153059	10	0.0180966	1.3
1109	421	421A>T	Lys141*	6	0.00968898	0	0	13	0.0169844	14	0.0209386	3	0.00510195	9	0.0162869	2.25
1110	422	422A>C	Lys141Thr	5	0.00828569	3	0.00507134	12	0.0161349	7	0.0107727	0	0	8	0.0148804	2.375
1111	422	422A>G	Lys141Arg	100	0.165714	0	0	94	0.12639	60	0.0923375	124	0.21749	39	0.0725419	0.944785
1112	422	422A>T	Lys141Ile	14	0.0231999	0	0	10	0.0134457	15	0.0230844	12	0.0210475	13	0.0241806	1
1113	423	423A>C	Lys141Asn	6	0.00982753	3	0.00500818	3	0.00399755	5	0.00758956	6	0.0104042	4	0.00734417	0.8
1114	423	423A>G	No change	368	0.602755	185	0.308838	0	0	120	0.182149	385	0.667603	193	0.354356	0.207612
1115	423	423A>T	Lys141Asn	37	0.0606031	128	0.213682	34	0.0453055	176	0.267152	35	0.0606912	145	0.266226	1.16667
1116	424	424G>A	Val142Ile	8	0.0130792	3	0.00506859	4	0.0053339	9	0.0137566	4	0.00691862	3	0.00555278	1.85714
1117	424	424G>C	Val142Leu	2	0.00326979	0	0	0	0	3	0.00458554	0	0	4	0.00740371	0.75
1118	424	424G>T	Val142Phe	11	0.0179838	15	0.025343	16	0.0213356	19	0.0290418	10	0.0172965	15	0.0277639	1.4
1119	425	425T>A	Val142Asp	5	0.00810478	6	0.00996761	15	0.0197949	6	0.00901172	3	0.00514907	8	0.0145996	1.90909
1120	425	425T>C	Val142Ala	15	0.0243143	19	0.0315641	16	0.0211146	20	0.0300391	16	0.0274617	18	0.0328491	1.05882
1121	425	425T>G	Val142Gly	2	0.00324191	4	0.00664507	6	0.00791797	5	0.00750976	5	0.00858178	4	0.0072998	1.22222
1122	426	426T>A	No change	11	0.0179258	10	0.016611	12	0.015843	7	0.0105368	7	0.0120329	9	0.0164321	1.1875
1123	426	426T>C	No change	156	0.254221	25	0.0415275	114	0.150509	21	0.0316103	100	0.171898	29	0.0529477	1.04651
1124	426	426T>G	No change	5	0.0081481	4	0.00664441	9	0.0118823	10	0.0150525	6	0.0103139	8	0.0146063	1.35714
1125	427	427T>A	Ser143Thr	5	0.00791979	8	0.0128964	8	0.0102747	12	0.0175636	9	0.0150303	8	0.0141498	1.17647
1126	427	427T>C	Ser143Pro	15	0.0237594	21	0.0338529	18	0.0231181	20	0.0292727	15	0.0250505	12	0.0212247	1.40741
1127	428	428C>G	Ser143Cys	3	0.00508018	9	0.0157972	5	0.00691171	3	0.00474518	2	0.00357974	6	0.0115079	1
1128	428	428C>T	Ser143Phe	41	0.0694292	8	0.014042	105	0.145146	4	0.00632691	0	0	5	0.00958993	21.8
1129	429	429T>A	No change	8	0.0126845	10	0.0161093	6	0.00769833	15	0.0219375	9	0.0150083	7	0.0123743	1.3125
1130	429	429T>C	No change	37	0.0586659	0	0	51	0.0654358	320	0.468	0	0	0	0	N/A
1131	429	429T>G	No change	5	0.00792783	4	0.00644371	3	0.00384916	3	0.0043875	0	0	3	0.00530326	2
1132	430	430A>C	Ile144Leu	6	0.00961878	4	0.00650957	3	0.00388777	0	0	0	0	2	0.00357609	1.5
1133	430	430A>G	Ile144Val	15	0.0240469	6	0.00976435	14	0.0181429	20	0.029567	9	0.0151978	10	0.0178805	1.78947
1134	431	431T>A	Ile144Lys	9	0.0144351	9	0.0146608	7	0.00906595	3	0.00442896	8	0.0134782	2	0.00357188	1
1135	431	431T>C	Ile144Thr	18	0.0288702	93	0.151495	15	0.019427	0	0	21	0.0353803	0	0	0.714286
1136	432	432A>C	No change	4	0.00647836	5	0.00820358	4	0.00522903	4	0.00594398	0	0	5	0.00899782	1.6
1137	432	432A>G	Ile144Met	39	0.063164	0	0	38	0.0496758	0	0	48	0.0817745	124	0.223146	0.22093
1138	432	432A>T	No change	3	0.00485877	3	0.00492215	9	0.0117653	5	0.00742997	0	0	3	0.00539869	4.66667
1139	433	433T>A	Leu145Ile	5	0.00807807	14	0.0229504	16	0.0208975	14	0.0207721	4	0.0067929	6	0.0107871	3
1140	433	433T>C	No change	91	0.147021	33	0.0540975	92	0.120161	18	0.026707	79	0.13416	0	0	1.39241
1141	433	433T>G	Leu145Val	2	0.00323123	0	0	4	0.00522439	0	0	0	0	3	0.00539355	1.33333
1142	434	434T>A	Leu145*	2	0.00323154	5	0.00822233	6	0.00783617	9	0.0133533	7	0.0119224	6	0.0108089	1.15385
1143	434	434T>C	Leu145Ser	58	0.0937147	0	0	70	0.091422	107	0.158756	16	0.0272512	0	0	11.0625
1144	434	434T>G	Leu145*	2	0.00323154	8	0.0131557	7	0.0091422	7	0.0103859	5	0.008516	6	0.0108089	1.27273
1145	435	435A>C	Leu145Phe	2	0.00326184	5	0.00824144	3	0.00394451	5	0.00746269	4	0.00686071	8	0.0144757	0.666667
1146	435	435A>G	No change	68	0.110903	31	0.0510969	42	0.0552232	27	0.0402985	40	0.0686071	23	0.0416177	1.09524
1147	435	435A>T	Leu145Phe	3	0.00489277	2	0.00329658	4	0.00525935	0	0	5	0.00857589	3	0.00542839	0.5
1148	436	436T>A	Ser146Thr	2	0.00320729	4	0.00649519	9	0.0116598	10	0.0147111	13	0.0219554	7	0.0124648	0.95
1149	436	436T>C	Ser146Pro	31	0.0497129	0	0	33	0.0427528	0	0	47	0.0793771	0	0	0.702128
1150	436	436T>G	Ser146Ala	2	0.00320729	2	0.0032476	0	0	2	0.00294221	0	0	2	0.00356138	1
1151	437	437C>A	Ser146*	23	0.0390705	24	0.0421016	0	0	32	0.0505865	31	0.0558448	26	0.049999	0.561404
1152	437	437C>G	Ser146*	7	0.011891	5	0.00877116	4	0.00553695	4	0.00632331	4	0.00720578	5	0.0096152	0.888889
1153	437	437C>T	Ser146Leu	10	0.0169872	15	0.0263135	10	0.0138424	8	0.0126466	8	0.0144116	12	0.0230765	0.9
1154	438	438A>T	No change	17	0.0277673	10	0.0164807	17	0.0223982	14	0.0209205	13	0.0223571	7	0.0126784	1.55
1155	439	439A>C	Ile147Leu	3	0.00492546	2	0.00331395	7	0.0092698	0	0	5	0.00865471	8	0.0145619	0.538462
1156	439	439A>G	Ile147Val	17	0.0279109	88	0.145814	15	0.0198639	28	0.0420711	14	0.0242332	37	0.0673486	0.843137
1157	439	439A>T	Ile147Phe	9	0.0147764	6	0.00994184	6	0.00794555	12	0.0180305	10	0.0173094	6	0.0109214	1.125
1158	440	440T>A	Ile147Asn	4	0.00671738	8	0.0135777	11	0.014939	8	0.0122977	6	0.0106502	5	0.0093122	1.72727
1159	440	440T>C	Ile147Thr	73	0.122592	0	0	103	0.139883	20	0.0307442	71	0.126027	21	0.0391112	1.33696
1160	441	441T>A	No change	11	0.0181025	7	0.0116733	12	0.0160256	17	0.0256996	5	0.00870731	6	0.0110033	2.63636
1161	442	442G>A	Ala148Thr	27	0.0465517	71	0.126391	22	0.031006	247	0.395929	14	0.0256101	0	0	19.2143
1162	442	442G>C	Ala148Pro	7	0.012069	9	0.0160214	0	0	2	0.0032059	0	0	2	0.00389347	1
1163	442	442G>T	Ala148Ser	34	0.0586207	24	0.0427236	24	0.0338247	26	0.0416767	33	0.0603666	23	0.044775	0.892857
1164	443	443C>G	Ala148Gly	3	0.00534312	3	0.005537	5	0.00732569	3	0.00500509	2	0.00374357	4	0.00809487	1.33333
1165	443	443C>T	Ala148Val	228	0.406077	190	0.350676	237	0.347237	153	0.25526	145	0.271409	127	0.257012	1.43382
1166	444	444T>A	No change	9	0.0148566	7	0.0116206	8	0.0106681	15	0.0226531	12	0.0208663	5	0.00913409	1.35294
1167	444	444T>C	No change	268	0.442398	0	0	0	0	0	0	290	0.504269	0	0	0
1168	445	445G>A	Ala149Thr	87	0.147703	69	0.119821	79	0.109282	78	0.122622	65	0.116921	68	0.129541	1.18045
1169	445	445G>C	Ala149Pro	7	0.0118841	8	0.0138923	5	0.00691659	5	0.0078604	2	0.00359758	3	0.00571505	2
1170	445	445G>T	Ala149Ser	20	0.0339547	20	0.0347307	18	0.0248997	26	0.0408741	15	0.0269818	16	0.0304803	1.41935
1171	446	446C>A	Ala149Asp	44	0.0774212	36	0.0651018	50	0.0720679	52	0.0852781	29	0.0542715	21	0.0417047	2.04
1172	446	446C>G	Ala149Gly	5	0.00879786	0	0	2	0.00288272	4	0.00655985	2	0.00374287	3	0.00595782	1.2
1173	446	446C>T	Ala149Val	99	0.174198	98	0.177222	97	0.139812	67	0.109877	60	0.112286	56	0.111213	1.41379
1174	447	447T>A	No change	3	0.0049862	6	0.0100309	2	0.00268557	6	0.00910692	2	0.00350982	5	0.00919304	1.14286
1175	447	447T>C	No change	407	0.676462	0	0	0	0	0	0	0	0	0	0	N/A
1176	447	447T>G	No change	7	0.0116345	16	0.0267491	10	0.0134279	6	0.00910692	0	0	6	0.0110316	2.66667
1177	448	448A>C	Ile150Leu	9	0.0153694	8	0.0137443	21	0.0290103	24	0.0374275	13	0.0234526	12	0.0226882	1.8
1178	448	448A>G	Ile150Val	15	0.0256156	33	0.0566952	12	0.0165773	20	0.0311896	10	0.0180404	18	0.0340323	1.14286
1179	448	448A>T	Ile150Phe	4	0.00683083	5	0.00859018	12	0.0165773	8	0.0124758	5	0.00902022	4	0.00756272	2.22222
1180	449	449T>A	Ile150Asn	8	0.013671	4	0.00685883	2	0.00276239	7	0.0109814	6	0.0108172	6	0.0113658	0.75
1181	450	450T>A	No change	12	0.0196818	10	0.0165183	18	0.023843	15	0.022476	5	0.00864798	8	0.0145431	2.53846
1182	451	451C>A	Leu151Ile	23	0.0395617	31	0.054385	32	0.0448651	32	0.0509538	16	0.0291041	28	0.053952	1.45455
1183	451	451C>G	Leu151Val	4	0.0068803	11	0.0192979	3	0.0042061	7	0.0111461	3	0.00545703	3	0.00578057	1.66667
1184	451	451C>T	Leu151Phe	58	0.0997643	13	0.0228066	52	0.0729057	0	0	46	0.0836744	18	0.0346834	0.8125
1185	452	452T>C	Leu151Pro	165	0.269705	0	0	0	0	92	0.137326	47	0.0809772	45	0.0813361	1
1186	452	452T>G	Leu151Arg	4	0.0065383	0	0	0	0	0	0	0	0	2	0.00361494	0
1187	453	453C>A	No change	21	0.0355438	114	0.195336	28	0.0384922	125	0.194917	15	0.0268341	0	0	10.2
1188	453	453C>G	No change	4	0.00677025	5	0.00856737	3	0.00412416	6	0.009356	2	0.00357788	4	0.00755844	1.5
1189	454	454A>G	Asn152Asp	159	0.263966	70	0.116484	152	0.204057	27	0.0409345	153	0.268167	32	0.0587728	0.967568
1190	454	454A>T	Asn152Tyr	16	0.0265626	10	0.0166406	11	0.0147673	14	0.0212253	11	0.01928	10	0.0183665	1.19048
1191	455	455A>C	Asn152Thr	6	0.0100688	82	0.137399	15	0.0203489	0	0	8	0.0141668	0	0	1.875
1192	455	455A>G	Asn152Ser	242	0.406108	0	0	207	0.280815	0	0	174	0.308128	140	0.259586	0.659236
1193	455	455A>T	Asn152Ile	18	0.0302064	9	0.0150804	13	0.0176357	0	0	4	0.00708341	0	0	3.25
1194	456	456T>A	Asn152Lys	5	0.00838968	11	0.0185391	7	0.00952174	5	0.0076653	4	0.00709182	4	0.00744325	1.5
1195	456	456T>C	No change	70	0.117456	0	0	60	0.0816149	51	0.0781861	44	0.07801	41	0.0762933	1.30588
1196	457	457A>T	Thr153Ser	17	0.0279573	6	0.00988142	6	0.00799424	11	0.0164898	12	0.0209278	6	0.0109158	0.944444
1197	458	458C>A	Thr153Lys	27	0.0474442	22	0.0395449	0	0	31	0.050459	24	0.0449379	28	0.0553688	0.596154
1198	458	458C>G	Thr153Arg	3	0.00527157	5	0.00898747	3	0.00431022	2	0.00325542	0	0	0	0	N/A
1199	458	458C>T	Thr153Ile	151	0.265336	69	0.124027	199	0.285911	19	0.0309265	113	0.211583	20	0.0395491	1.6391
1200	459	459A>C	No change	4	0.00675162	4	0.00674332	5	0.00683751	8	0.0123291	0	0	6	0.0111984	2.16667
1201	459	459A>G	No change	118	0.199173	0	0	108	0.14769	70	0.10788	106	0.189475	71	0.132515	1.00565
1202	459	459A>T	No change	6	0.0101274	8	0.0134866	0	0	7	0.010788	9	0.0160875	0	0	0.777778
1203	460	460A>C	Ile154Leu	15	0.0260421	17	0.0293782	14	0.0197003	22	0.0347815	22	0.0404196	11	0.0210805	1.09091
1204	460	460A>G	Ile154Val	102	0.177086	15	0.025922	69	0.0970942	11	0.0173908	92	0.169028	21	0.0402445	0.707965
1205	460	460A>T	Ile154Phe	14	0.024306	5	0.00864065	6	0.00844297	4	0.00632391	6	0.0110235	6	0.0114984	0.833333
1206	461	461T>A	Ile154Asn	4	0.00696779	12	0.0210778	21	0.0298541	12	0.0191385	10	0.018587	12	0.0233677	1.5
1207	461	461T>G	Ile154Ser	12	0.0209034	11	0.0193213	9	0.0127946	20	0.0318974	20	0.037174	20	0.0389461	0.725
1208	462	462T>A	No change	14	0.0241242	8	0.0138286	12	0.0168617	14	0.0221452	7	0.0128904	3	0.00576291	2.6
1209	462	462T>C	No change	23	0.0396326	0	0	17	0.0238875	32	0.0506177	22	0.0405127	36	0.069155	0.844828
1210	462	462T>G	Ile154Met	10	0.0172316	14	0.0242001	0	0	21	0.0332179	18	0.0331467	12	0.0230517	0.7
1211	463	463T>A	Ser155Thr	7	0.0114295	5	0.00817274	9	0.0119419	8	0.0119124	4	0.00692365	5	0.00904437	1.88889
1212	463	463T>C	Ser155Pro	185	0.302065	0	0	175	0.232203	119	0.177197	163	0.282139	91	0.164608	1.15748
1213	463	463T>G	Ser155Ala	3	0.00489836	2	0.0032691	2	0.00265375	2	0.0029781	3	0.00519274	2	0.00361775	0.8
1214	464	464C>A	Ser155Tyr	32	0.0579102	43	0.0792817	59	0.0874437	46	0.0772253	23	0.0442112	32	0.0654464	1.90909
1215	464	464C>G	Ser155Cys	3	0.00542908	5	0.0092188	2	0.00296419	3	0.00503643	5	0.00961113	0	0	1
1216	464	464C>T	Ser155Phe	95	0.171921	72	0.132751	91	0.134871	16	0.026861	87	0.167234	18	0.0368136	1.01905
1217	465	465T>A	No change	5	0.00826378	5	0.00824144	7	0.0094285	7	0.0105484	3	0.00526639	9	0.0164585	1.16667
1218	466	466A>C	Ile156Leu	13	0.0221601	9	0.015221	15	0.0208154	11	0.0170561	13	0.0235205	9	0.0168995	1.18182
1219	466	466A>G	Ile156Val	113	0.192622	52	0.0879433	0	0	32	0.0496178	150	0.27139	29	0.054454	0.178771
1220	466	466A>T	Ile156Leu	5	0.00852311	2	0.00338244	14	0.0194277	6	0.00930334	3	0.0054278	4	0.00751089	2.85714
1221	467	467T>A	Ile156Lys	6	0.01033	4	0.00682501	7	0.00979076	6	0.009375	5	0.00915081	3	0.00568817	1.625
1222	467	467T>C	Ile156Thr	15	0.0258251	100	0.170625	15	0.0209802	25	0.0390625	12	0.0219619	44	0.0834266	0.714286
1223	467	467T>G	Ile156Arg	21	0.0361552	7	0.0119438	27	0.0377644	22	0.034375	17	0.0311127	16	0.0303369	1.48485
1224	468	468A>C	No change	4	0.00679325	12	0.0202037	9	0.0124359	14	0.021626	5	0.00902935	11	0.0205819	1.4375
1225	468	468A>G	Ile156Met	118	0.200401	50	0.0841822	94	0.129886	25	0.0386178	84	0.151693	14	0.0261952	1.21429
1226	468	468A>T	No change	5	0.00849156	8	0.0134691	0	0	6	0.00926827	0	0	4	0.00748433	1.5
1227	469	469T>A	Leu157Met	7	0.0119927	9	0.0152879	14	0.0195812	6	0.00935745	9	0.0164285	9	0.0170558	1.11111
1228	469	469T>C	No change	35	0.0599633	50	0.0849329	30	0.0419598	26	0.040549	29	0.0529361	22	0.0416919	1.09804
1229	469	469T>G	Leu157Val	16	0.0274118	13	0.0220826	21	0.0293719	11	0.0171553	11	0.0200792	13	0.0246361	1.33333
1230	470	470T>A	Leu157*	14	0.0236471	4	0.00670275	14	0.0192747	12	0.0184468	14	0.0251722	15	0.0280836	0.896552
1231	470	470T>C	Leu157Ser	92	0.155395	0	0	0	0	0	0	73	0.131255	0	0	0
1232	470	470T>G	Leu157Trp	3	0.00506723	3	0.00502706	4	0.00550706	5	0.00768616	4	0.00719205	5	0.00936119	1
1233	471	471G>A	No change	164	0.287241	158	0.280052	225	0.324021	179	0.289457	153	0.285762	118	0.232192	1.49077
1234	471	471G>C	Leu157Phe	2	0.00350293	5	0.00886242	2	0.00288018	4	0.00646831	3	0.00560318	0	0	2
1235	471	471G>T	Leu157Phe	24	0.0420352	40	0.0708994	41	0.0590438	43	0.0695343	30	0.0560318	38	0.0747737	1.23529
1236	472	472G>A	Gly158Arg	109	0.195512	47	0.0857086	131	0.194839	16	0.0267456	8	0.0153746	9	0.0182916	8.64706
1237	472	472G>T	Gly158Trp	59	0.105828	49	0.0893557	65	0.0966758	70	0.117012	50	0.096091	58	0.117879	1.25
1238	473	473G>A	Gly158Glu	7	0.0122997	88	0.156134	19	0.0274705	66	0.107091	22	0.0412866	84	0.165488	0.801887
1239	473	473G>C	Gly158Ala	4	0.00702839	2	0.00354849	2	0.00289164	3	0.00486776	0	0	6	0.0118206	0.833333
1240	473	473G>T	Gly158Val	30	0.052713	16	0.0283879	35	0.0506036	35	0.0567905	28	0.0525466	42	0.0827439	1
1241	474	474G>A	No change	126	0.216461	33	0.0567752	104	0.146797	26	0.0411392	93	0.170711	27	0.0518204	1.08333
1242	474	474G>T	No change	17	0.0292051	16	0.0275274	19	0.0268187	37	0.0585443	20	0.0367121	14	0.0268699	1.64706
1243	475	475T>A	Phe159Ile	12	0.0205142	7	0.0117639	11	0.0152854	10	0.0155354	15	0.0271877	2	0.0037522	1.23529
1244	475	475T>G	Phe159Val	9	0.0153857	6	0.0100834	14	0.0194542	7	0.0108748	7	0.0126876	9	0.0168849	1.3125
1245	476	476T>A	Phe159Tyr	11	0.0185591	2	0.00333006	10	0.0137589	9	0.0138274	11	0.0197508	4	0.00744782	1.26667
1246	476	476T>C	Phe159Ser	78	0.131601	0	0	0	0	31	0.0476278	37	0.0664344	22	0.040963	0.525424
1247	476	476T>G	Phe159Cys	2	0.00337439	6	0.00999018	6	0.00825537	5	0.00768191	0	0	3	0.00558586	3.66667
1248	477	477T>A	Phe159Leu	6	0.0100771	8	0.013251	11	0.0149656	6	0.00912145	5	0.00889727	5	0.00923822	1.7
1249	477	477T>C	No change	49	0.0822962	119	0.197108	47	0.0639438	0	0	62	0.110326	212	0.3917	0.171533
1250	477	477T>G	Phe159Leu	2	0.00335903	3	0.00496911	4	0.00544203	0	0	0	0	2	0.00369529	2
1251	478	478A>C	Asn160His	2	0.00340768	3	0.00503077	2	0.00276981	0	0	4	0.00721033	3	0.00561409	0.285714
1252	478	478A>G	Asn160Asp	250	0.42596	52	0.0872	0	0	20	0.0308067	124	0.22352	24	0.0449127	0.135135
1253	478	478A>T	Asn160Tyr	23	0.0391883	92	0.154277	16	0.0221585	35	0.0539117	14	0.0252361	34	0.0636263	1.0625
1254	479	479A>C	Asn160Thr	52	0.0902449	4	0.00681884	47	0.0664565	2	0.00315348	72	0.132127	3	0.00570418	0.653333
1255	479	479A>T	Asn160Ile	32	0.0555353	12	0.0204565	29	0.041005	26	0.0409952	19	0.0348669	16	0.0304223	1.57143
1256	480	480C>A	Asn160Lys	32	0.0583345	30	0.0548115	39	0.0586316	42	0.0706203	33	0.0640106	31	0.0631802	1.26562
1257	480	480C>G	Asn160Lys	4	0.00729182	6	0.0109623	4	0.0060135	7	0.01177	5	0.00969857	5	0.0101904	1.1
1258	480	480C>T	No change	19	0.0346361	33	0.0602927	18	0.0270608	19	0.0319473	12	0.0232766	14	0.028533	1.42308
1259	481	481A>C	Ile161Leu	2	0.00343395	3	0.00505945	6	0.0084063	4	0.0062384	2	0.00363689	6	0.0113139	1.25
1260	481	481A>G	Ile161Val	277	0.475602	264	0.445231	296	0.414711	88	0.137245	0	0	97	0.182908	3.95876
1261	481	481A>T	Ile161Phe	7	0.0120188	7	0.0118054	13	0.0182137	13	0.0202748	5	0.00909223	10	0.0188565	1.73333
1262	482	482T>A	Ile161Asn	10	0.0180343	12	0.0212446	9	0.0132683	6	0.00985578	7	0.0134347	8	0.0158907	1
1263	482	482T>C	Ile161Thr	52	0.0937782	33	0.0584226	39	0.0574958	25	0.0410657	43	0.0825273	22	0.0436993	0.984615
1264	482	482T>G	Ile161Ser	80	0.144274	6	0.0106223	123	0.181333	14	0.0229968	118	0.22647	16	0.0317813	1.02239
1265	483	483T>A	No change	24	0.0414458	0	0	24	0.0339165	19	0.0298264	15	0.0275457	13	0.024831	1.53571
1266	483	483T>C	No change	56	0.0967068	104	0.177235	43	0.0607671	26	0.040815	35	0.0642733	18	0.0343813	1.30189
1267	484	484C>A	Leu162Ile	31	0.058034	38	0.071736	53	0.0822458	53	0.0915134	49	0.0980431	32	0.0675576	1.30864
1268	484	484C>G	Leu162Val	3	0.00561619	9	0.0169901	9	0.0139663	8	0.0138133	9	0.0180079	6	0.012667	1.13333
1269	484	484C>T	No change	107	0.200311	143	0.269954	123	0.190872	0	0	142	0.284125	97	0.204784	0.514644
1270	485	485T>A	Leu162Gln	9	0.0157027	4	0.00684756	11	0.0156787	9	0.0142292	11	0.0203214	0	0	1.81818
1271	486	486A>C	No change	8	0.0142748	8	0.0139863	17	0.0248001	18	0.029051	10	0.0189448	8	0.0157066	1.94444
1272	486	486A>G	No change	106	0.18914	27	0.0472036	72	0.105036	34	0.0548741	0	0	23	0.0451565	4.6087
1273	486	486A>T	No change	4	0.00713738	4	0.00699313	2	0.00291766	5	0.00806972	4	0.00757791	6	0.01178	0.7
1274	487	487T>A	Phe163Ile	6	0.0107402	6	0.0105088	5	0.00731743	8	0.0129788	6	0.0113751	0	0	2.16667
1275	487	487T>C	Phe163Leu	79	0.141412	11	0.0192661	56	0.0819552	18	0.0292023	36	0.0682503	21	0.0414144	1.29825
1276	487	487T>G	Phe163Val	10	0.0179003	8	0.0140117	14	0.0204888	15	0.0243352	7	0.0132709	12	0.0236654	1.52632
1277	488	488T>A	Phe163Tyr	10	0.0180479	8	0.0141922	8	0.0118231	12	0.0196692	5	0.00957488	5	0.00997447	2
1278	488	488T>C	Phe163Ser	23	0.0415103	0	0	20	0.0295578	18	0.0295038	20	0.0382995	16	0.0319183	1.05556
1279	488	488T>G	Phe163Cys	8	0.0144383	6	0.0106441	6	0.00886734	6	0.00983461	4	0.0076599	5	0.00997447	1.33333
1280	489	489T>A	Phe163Leu	11	0.0191868	4	0.00683399	10	0.0142333	26	0.0409888	10	0.018499	11	0.0211433	1.71429
1281	489	489T>C	No change	36	0.0627933	45	0.0768823	58	0.0825529	15	0.0236474	68	0.125793	20	0.0384423	0.829545
1282	490	490C>A	Leu164Ile	34	0.0623133	24	0.0439271	35	0.0528007	32	0.0535386	20	0.0389476	28	0.0574182	1.39583
1283	490	490C>G	Leu164Val	3	0.00549823	4	0.00732118	2	0.00301718	2	0.00334616	6	0.0116843	4	0.0082026	0.4
1284	490	490C>T	Leu164Phe	117	0.214431	5	0.00915148	97	0.146333	0	0	77	0.149948	7	0.0143546	1.15476
1285	491	491T>A	Leu164His	21	0.0368324	19	0.0326208	35	0.050035	28	0.0442947	16	0.0297558	19	0.0366675	1.8
1286	491	491T>C	Leu164Pro	32	0.0561256	22	0.0377715	41	0.0586125	26	0.0411308	33	0.0613714	30	0.0578961	1.06349
1287	491	491T>G	Leu164Arg	8	0.0140314	17	0.0291871	5	0.00714786	4	0.00632781	5	0.00929869	5	0.00964934	0.9
1288	492	492T>A	No change	13	0.0231152	12	0.020903	11	0.0159749	8	0.012852	8	0.0150778	8	0.0156663	1.1875
1289	492	492T>C	No change	68	0.12091	77	0.134128	61	0.0885881	77	0.123701	51	0.0961212	0	0	2.70588
1290	492	492T>G	No change	2	0.00355619	3	0.00522575	8	0.0116181	3	0.00481951	6	0.0113084	0	0	1.83333
1291	493	493A>C	Ile165Leu	4	0.0071101	5	0.00868689	6	0.00869376	4	0.00640246	0	0	6	0.0117107	1.66667
1292	493	493A>G	Ile165Val	41	0.0728785	65	0.11293	14	0.0202854	41	0.0656252	14	0.0263094	38	0.074168	1.05769
1293	493	493A>T	Ile165Leu	5	0.00888762	3	0.00521213	3	0.00434688	7	0.0112043	4	0.00751696	3	0.00585537	1.42857
1294	494	494T>A	Ile165Lys	5	0.00891997	8	0.0139412	9	0.013093	6	0.00964041	4	0.00755173	6	0.0117677	1.5
1295	494	494T>C	Ile165Thr	18	0.0321119	13	0.0226544	21	0.0305503	17	0.0273145	12	0.0226552	18	0.0353031	1.26667
1296	494	494T>G	Ile165Arg	8	0.014272	7	0.0121985	0	0	4	0.00642694	6	0.0113276	3	0.00588385	0.444444
1297	495	495A>C	No change	6	0.0106244	0	0	0	0	4	0.00637257	3	0.00563052	0	0	1.33333
1298	495	495A>G	Ile165Met	46	0.0814534	65	0.112431	29	0.0418114	11	0.0175246	20	0.0375368	18	0.0350959	1.05263
1299	495	495A>T	No change	6	0.0106244	7	0.012108	6	0.00865064	7	0.011152	3	0.00563052	5	0.00974887	1.625
1300	496	496A>C	Ile166Leu	7	0.0124742	2	0.00348365	10	0.0145212	2	0.0032059	6	0.0113353	3	0.00588824	1.33333
1301	496	496A>G	Ile166Val	24	0.0427686	61	0.106251	13	0.0188775	54	0.0865593	13	0.0245598	80	0.15702	0.72043
1302	496	496A>T	Ile166Phe	13	0.0231663	12	0.0209019	4	0.00580847	7	0.0112206	3	0.00566765	4	0.00785099	1.57143
1303	497	497T>A	Ile166Asn	3	0.00535982	8	0.0139912	2	0.0029224	7	0.01129	10	0.01898	6	0.0118654	0.5625
1304	497	497T>C	Ile166Thr	65	0.116129	44	0.0769513	66	0.0964391	21	0.0338699	56	0.106288	28	0.0553721	1.03571
1305	497	497T>G	Ile166Ser	6	0.0107196	2	0.00349779	6	0.00876719	7	0.01129	3	0.005694	0	0	4.33333
1306	498	498T>A	No change	10	0.0176547	13	0.0225264	17	0.024564	5	0.00797029	8	0.0150399	9	0.0175603	1.29412
1307	498	498T>C	No change	99	0.174782	0	0	122	0.176283	31	0.0494158	110	0.206798	22	0.0429252	1.15909
1308	498	498T>G	Ile166Met	2	0.00353095	4	0.00693121	2	0.00288988	0	0	0	0	0	0	N/A
1309	499	499A>G	Ile167Val	81	0.141611	21	0.0358668	86	0.122926	16	0.0251735	48	0.0893688	16	0.0308642	1.59375
1310	499	499A>T	Ile167Leu	3	0.00524485	3	0.00512383	6	0.00857621	6	0.00944005	3	0.00558555	5	0.00964506	1.5
1311	500	500T>A	Ile167Lys	10	0.0179388	7	0.0122453	6	0.0088129	0	0	8	0.0152692	7	0.0138628	0.4
1312	500	500T>C	Ile167Thr	290	0.520226	315	0.551036	0	0	0	0	0	0	368	0.728785	0
1313	500	500T>G	Ile167Arg	12	0.0215266	0	0	0	0	0	0	0	0	7	0.0138628	0
1314	501	501A>C	No change	4	0.00706539	0	0	0	0	2	0.00318497	4	0.0075331	4	0.00780503	0.25
1315	501	501A>T	No change	2	0.0035327	3	0.00515747	4	0.00580189	3	0.00477745	4	0.0075331	3	0.00585377	1
1316	502	502C>G	Pro168Ala	6	0.011815	3	0.00593718	9	0.0147611	10	0.0180937	6	0.0127073	5	0.0112103	1.72727
1317	502	502C>T	Pro168Ser	79	0.155564	109	0.215718	94	0.154172	99	0.179127	103	0.218142	73	0.16367	1.09659
1318	503	503C>G	Pro168Arg	2	0.00393972	4	0.00796273	0	0	7	0.0127567	0	0	2	0.00450126	3.5
1319	503	503C>T	Pro168Leu	31	0.0610657	12	0.0238882	26	0.042893	16	0.0291582	7	0.0149365	6	0.0135038	3.23077
1320	504	504T>A	No change	26	0.0456926	82	0.141107	16	0.0231901	97	0.154088	18	0.0337667	89	0.173638	1.05607
1321	505	505C>A	Leu169Ile	16	0.0295935	16	0.0296384	24	0.0371201	32	0.0544357	29	0.057845	20	0.0416997	1.14286
1322	505	505C>G	Leu169Val	3	0.00554877	3	0.0055572	6	0.00928002	0	0	3	0.00598396	4	0.00833994	0.857143
1323	505	505C>T	No change	127	0.234898	72	0.133373	0	0	20	0.0340223	0	0	2	0.00416997	10
1324	506	506T>A	Leu169Gln	6	0.0108126	3	0.0052897	7	0.0104344	4	0.00654076	6	0.0116074	8	0.0160578	0.785714
1325	506	506T>C	Leu169Pro	339	0.61091	196	0.345594	0	0	55	0.0899354	290	0.561026	40	0.080289	0.166667
1326	506	506T>G	Leu169Arg	3	0.00540628	4	0.00705293	13	0.0193781	11	0.0179871	7	0.013542	5	0.0100361	2
1327	507	507A>C	No change	12	0.0213379	7	0.012164	7	0.0102787	6	0.00965142	9	0.0170814	4	0.00786535	1
1328	507	507A>T	No change	10	0.0177816	0	0	10	0.0146839	13	0.0209114	9	0.0170814	10	0.0196634	1.21053
1329	508	508G>A	Gly170Ser	209	0.38541	137	0.251229	226	0.346769	161	0.27284	0	0	115	0.238693	3.36522
1330	508	508G>T	Gly170Cys	36	0.0663864	27	0.0495122	40	0.0613751	33	0.0559237	30	0.0591226	30	0.0622678	1.21667
1331	509	509G>A	Gly170Asp	147	0.271985	140	0.257566	205	0.316847	99	0.167765	148	0.291919	96	0.199336	1.2459
1332	509	509G>C	Gly170Ala	6	0.0111014	2	0.00367951	5	0.00772798	0	0	10	0.0197243	2	0.00415282	0.416667
1333	509	509G>T	Gly170Val	20	0.0370048	28	0.0515132	32	0.049459	28	0.0474488	18	0.0355037	17	0.035299	1.71429
1334	510	510T>A	No change	5	0.0091792	25	0.0450751	4	0.00611126	6	0.0100484	10	0.0196788	4	0.00815345	0.714286
1335	510	510T>C	No change	684	1.25571	277	0.499432	708	1.08169	0	0	0	0	0	0	N/A
1336	510	510T>G	No change	23	0.0422243	10	0.01803	0	0	0	0	21	0.0413256	13	0.0264987	0
1337	511	511T>A	Leu171Met	9	0.0166639	4	0.00725492	12	0.0184965	10	0.0168768	6	0.0119038	6	0.0123338	1.83333
1338	511	511T>C	No change	174	0.322169	399	0.723678	168	0.258952	411	0.693636	159	0.315451	450	0.925031	0.950739
1339	512	512T>A	Leu171*	25	0.0444721	10	0.0173904	15	0.0221285	2	0.00322638	4	0.00760659	15	0.029566	0.894737
1340	512	512T>G	Leu171Trp	4	0.00711554	2	0.00347808	6	0.00885139	7	0.0112923	0	0	3	0.00591319	4.33333
1341	513	513G>A	No change	85	0.155812	77	0.140283	71	0.108742	36	0.0605296	44	0.0863965	24	0.0494264	1.57353
1342	513	513G>C	Leu171Phe	2	0.00366616	7	0.012753	2	0.00306316	2	0.00336276	4	0.00785423	0	0	1
1343	513	513G>T	Leu171Phe	29	0.0531593	22	0.0400809	44	0.0673896	36	0.0605296	40	0.0785423	39	0.080318	1.01266
1344	514	514G>A	Val172Ile	173	0.318947	48	0.0879911	174	0.268568	22	0.0373705	159	0.315032	17	0.0352565	1.11364
1345	514	514G>C	Val172Leu	7	0.0129054	8	0.0146652	6	0.00926097	6	0.0101919	5	0.00990668	3	0.00622174	1.5
1346	514	514G>T	Val172Phe	21	0.0387161	28	0.0513281	17	0.0262394	27	0.0458638	20	0.0396267	18	0.0373305	1.15789
1347	515	515T>A	Val172Asp	2	0.00358796	4	0.00704362	4	0.00598202	9	0.0147536	10	0.019253	5	0.00998482	0.866667
1348	515	515T>C	Val172Ala	171	0.30677	0	0	169	0.252741	104	0.170486	146	0.281094	77	0.153766	1.22422
1349	515	515T>G	Val172Gly	5	0.0089699	7	0.0123263	7	0.0104685	6	0.00983574	5	0.00962649	8	0.0159757	1
1350	516	516T>A	No change	14	0.0248275	72	0.125224	14	0.0206605	112	0.181553	14	0.0265766	91	0.179547	1.2
1351	516	516T>C	No change	153	0.27133	0	0	176	0.259733	574	0.930459	157	0.298037	0	0	4.77707
1352	516	516T>G	No change	2	0.00354679	4	0.00695688	4	0.00590301	3	0.00486302	3	0.00569498	4	0.00789219	1
1353	517	517G>A	Gly173Arg	72	0.133237	59	0.108396	58	0.0898598	32	0.0546224	27	0.0536182	21	0.0437956	1.875
1354	517	517G>C	Gly173Arg	6	0.0111031	8	0.0146978	8	0.0123945	8	0.0136556	6	0.0119152	5	0.0104275	1.45455
1355	517	517G>T	Gly173*	34	0.0629175	25	0.0459306	38	0.0588737	40	0.068278	26	0.0516324	27	0.0563087	1.4717
1356	518	518G>A	Gly173Glu	41	0.0760146	23	0.0424409	29	0.0451348	32	0.0549658	21	0.0419078	22	0.0461255	1.4186
1357	518	518G>C	Gly173Ala	2	0.00370803	3	0.00553577	2	0.00311274	2	0.00343536	5	0.00997805	7	0.0146763	0.333333
1358	518	518G>T	Gly173Val	28	0.0519124	29	0.0535124	49	0.0762622	45	0.0772957	33	0.0658551	33	0.0691882	1.42424
1359	519	519A>C	No change	5	0.00880514	4	0.00689156	2	0.00292642	0	0	0	0	3	0.00587199	0.666667
1360	519	519A>G	No change	503	0.885797	0	0	550	0.804764	456	0.729518	568	1.06629	0	0	1.77113
1361	519	519A>T	No change	5	0.00880514	9	0.015506	11	0.0160953	13	0.0207977	11	0.0206499	0	0	2.18182
1362	520	520T>A	Tyr174Asn	5	0.00889	3	0.00522148	5	0.00737833	8	0.0129513	8	0.0151665	6	0.0118509	0.928571
1363	520	520T>C	Tyr174His	249	0.442722	80	0.139239	169	0.249388	32	0.0518051	213	0.403807	28	0.0553043	0.834025
1364	520	520T>G	Tyr174Asp	5	0.00889	8	0.0139239	9	0.013281	0	0	4	0.00758323	3	0.00592546	1.28571
1365	521	521A>C	Tyr174Ser	7	0.012703	3	0.00531114	13	0.0195777	13	0.0214422	3	0.00581114	8	0.0161789	2.36364
1366	521	521A>G	Tyr174Cys	217	0.393794	107	0.189431	201	0.302702	71	0.117108	219	0.424213	84	0.169879	0.89769
1367	521	521A>T	Tyr174Phe	4	0.00725887	6	0.0106223	5	0.00752989	6	0.00989642	4	0.00774818	4	0.00808947	1.375
1368	522	522T>A	Tyr174*	8	0.0147126	10	0.0178757	22	0.0337558	7	0.0117568	12	0.0236114	7	0.0143228	1.52632
1369	522	522T>C	No change	106	0.194943	0	0	87	0.133489	21	0.0352704	57	0.112154	15	0.0306918	1.5
1370	522	522T>G	Tyr174*	14	0.0257471	12	0.0214508	10	0.0153435	15	0.0251931	9	0.0177085	10	0.0204612	1.31579
1371	523	523T>A	Phe175Ile	11	0.0202597	10	0.0179077	9	0.0138145	12	0.0201742	10	0.0197558	5	0.0102853	1.4
1372	523	523T>C	Phe175Leu	184	0.338889	287	0.51395	185	0.283964	299	0.502673	118	0.233119	269	0.55335	1.25065
1373	523	523T>G	Phe175Val	9	0.0165761	9	0.0161169	14	0.0214892	11	0.018493	7	0.0138291	5	0.0102853	2.08333
1374	524	524T>A	Phe175Tyr	4	0.00726559	8	0.0141123	9	0.013597	7	0.011585	2	0.00389188	4	0.00812595	2.66667
1375	524	524T>C	Phe175Ser	86	0.15621	138	0.243438	75	0.113308	56	0.0926799	88	0.171243	49	0.0995429	0.956204
1376	524	524T>G	Phe175Cys	5	0.00908199	8	0.0141123	8	0.0120862	11	0.018205	4	0.00778377	5	0.0101574	2.11111
1377	525	525T>A	Phe175Leu	8	0.0145836	8	0.014142	6	0.00912367	5	0.00832141	4	0.00781876	3	0.00611434	1.57143
1378	525	525T>C	No change	64	0.116669	33	0.0583358	57	0.0866749	11	0.0183071	50	0.0977345	22	0.0448385	0.944444
1379	525	525T>G	Phe175Leu	57	0.103908	4	0.00707101	59	0.0897161	10	0.0166428	50	0.0977345	4	0.00815245	1.27778
1380	526	526T>A	Trp176Arg	12	0.0217136	2	0.00353057	13	0.0195931	4	0.00659837	4	0.00776156	5	0.0101143	1.88889
1381	526	526T>C	Trp176Arg	149	0.26961	188	0.331874	179	0.269781	68	0.112172	108	0.209562	15	0.0303429	2.00813
1382	526	526T>G	Trp176Gly	18	0.0325703	9	0.0158876	19	0.028636	14	0.0230943	24	0.0465694	9	0.0182057	1
1383	527	527G>A	Trp176*	21	0.0401215	25	0.0476626	20	0.03204	12	0.0212187	3	0.00617856	12	0.0260734	2.13333
1384	527	527G>C	Trp176Ser	4	0.00764219	2	0.00381301	2	0.003204	0	0	4	0.00823808	0	0	0.5
1385	527	527G>T	Trp176Leu	58	0.110812	56	0.106764	71	0.113742	82	0.144994	64	0.131809	84	0.182513	1.03378
1386	528	528G>A	Trp176*	117	0.222539	194	0.367933	82	0.130869	103	0.180683	17	0.034794	11	0.0238508	6.60714
1387	528	528G>C	Trp176Cys	5	0.00951022	10	0.0189656	5	0.00797983	9	0.0157878	0	0	5	0.0108413	2.8
1388	528	528G>T	Trp176Cys	32	0.0608654	0	0	53	0.0845862	36	0.0631512	31	0.0634479	34	0.0737207	1.36923
1389	529	529T>A	Ser177Thr	4	0.00726375	7	0.0124427	8	0.0121168	7	0.0116198	5	0.0097352	8	0.0162963	1.15385
1390	529	529T>C	Ser177Pro	489	0.887993	0	0	405	0.613413	491	0.815046	21	0.0408879	31	0.063148	17.2308
1391	529	529T>G	Ser177Ala	3	0.00544781	0	0	0	0	0	0	0	0	0	0	N/A
1392	530	530C>A	Ser177Tyr	18	0.0345835	21	0.0401085	40	0.0644704	0	0	28	0.0580034	0	0	1.42857
1393	530	530C>G	Ser177Cys	6	0.0115278	5	0.00954964	6	0.00967056	6	0.0106893	4	0.00828621	6	0.0131438	1.2
1394	530	530C>T	Ser177Phe	139	0.267061	47	0.0897666	217	0.349752	25	0.0445387	8	0.0165724	8	0.017525	15.125
1395	531	531T>A	No change	7	0.0127579	8	0.014245	13	0.0196651	3	0.00497777	14	0.0273395	9	0.0183565	0.695652
1396	531	531T>C	No change	149	0.271561	421	0.749644	187	0.282875	851	1.41203	159	0.310498	0	0	6.5283
1397	531	531T>G	No change	3	0.00546767	6	0.0106838	5	0.0075635	2	0.00331851	0	0	0	0	N/A
1398	532	532A>C	Asn178His	8	0.0149413	7	0.0127817	14	0.0217557	14	0.0238537	9	0.0179957	4	0.00839842	2.15385
1399	532	532A>G	Asn178Asp	191	0.356723	34	0.0620823	198	0.307688	25	0.042596	112	0.223946	17	0.0356933	1.72868
1400	532	532A>T	Asn178Tyr	8	0.0149413	6	0.0109557	11	0.0170938	7	0.0119269	4	0.00799808	7	0.0146972	1.63636
1401	533	533A>C	Asn178Thr	3	0.00561346	8	0.0146196	4	0.00624025	9	0.0153907	6	0.0120436	6	0.0126146	1.08333
1402	533	533A>G	Asn178Ser	334	0.624965	201	0.367318	256	0.399376	104	0.177848	294	0.590136	67	0.140863	0.99723
1403	533	533A>T	Asn178Ile	23	0.0430365	13	0.0237569	23	0.0358814	19	0.0324914	13	0.0260945	18	0.0378437	1.35484
1404	534	534T>A	Asn178Lys	6	0.0112055	4	0.00730313	6	0.00929915	5	0.0085089	4	0.00799616	2	0.0041876	1.83333
1405	534	534T>C	No change	100	0.186759	31	0.0565993	91	0.141037	22	0.0374392	89	0.177915	10	0.020938	1.14141
1406	534	534T>G	Asn178Lys	11	0.0205435	3	0.00547735	6	0.00929915	10	0.0170178	7	0.0139933	6	0.0125628	1.23077
1407	535	535A>C	Ile179Leu	8	0.0150274	7	0.0128353	12	0.0186315	11	0.018733	6	0.0120236	6	0.0126202	1.91667
1408	535	535A>G	Ile179Val	45	0.0845293	117	0.214533	41	0.0636577	71	0.120913	38	0.0761493	67	0.140925	1.06667
1409	535	535A>T	Ile179Leu	2	0.00375686	5	0.00916809	4	0.00621051	5	0.00851499	2	0.00400786	2	0.00420672	2.25
1410	536	536T>A	Ile179Lys	4	0.00750202	5	0.00919253	6	0.00934783	5	0.00855213	6	0.0120547	5	0.0105414	1
1411	536	536T>C	Ile179Thr	106	0.198803	120	0.220621	139	0.216558	74	0.126571	110	0.221003	54	0.113847	1.29878
1412	536	536T>G	Ile179Arg	11	0.0206305	13	0.0239006	13	0.0202536	9	0.0153938	7	0.0140638	5	0.0105414	1.83333
1413	537	537A>C	No change	8	0.0150676	10	0.0184857	11	0.0172195	11	0.0189231	9	0.0181393	4	0.00849419	1.69231
1414	537	537A>G	Ile179Met	271	0.510415	300	0.55457	320	0.500931	217	0.373301	189	0.380926	172	0.36525	1.48753
1415	537	537A>T	No change	11	0.020718	2	0.00369713	4	0.00626164	12	0.0206434	7	0.0141084	5	0.0106177	1.33333
1416	538	538T>A	Leu180Met	6	0.0114382	9	0.0168312	15	0.0238413	6	0.0104448	4	0.00816443	12	0.0257682	1.3125
1417	538	538T>C	No change	221	0.421305	116	0.216936	243	0.386229	30	0.0522239	239	0.487825	37	0.079452	0.98913
1418	538	538T>G	Leu180Val	18	0.0343145	8	0.0149611	17	0.0270202	0	0	19	0.0387811	7	0.0150315	0.653846
1419	539	539T>A	Leu180*	24	0.0448506	12	0.0220544	16	0.024905	11	0.0187174	4	0.00800144	7	0.0147714	2.45455
1420	539	539T>C	Leu180Ser	452	0.844686	429	0.788444	518	0.806301	475	0.808249	388	0.77614	395	0.833527	1.2682
1421	539	539T>G	Leu180Trp	6	0.0112126	3	0.00551359	5	0.00778283	3	0.00510473	4	0.00800144	2	0.00422039	1.33333
1422	540	540G>A	No change	186	0.356029	54	0.103641	250	0.401994	25	0.0443145	243	0.501341	25	0.054851	1.02612
1423	540	540G>C	Leu180Phe	5	0.00957066	2	0.00383855	5	0.00803988	0	0	0	0	4	0.00877616	1.25
1424	540	540G>T	Leu180Phe	49	0.0937925	55	0.10556	52	0.0836147	58	0.10281	36	0.0742727	51	0.111896	1.26437
1425	541	541G>A	Gly181Ser	56	0.109595	50	0.0980738	62	0.102334	7	0.012753	42	0.0888757	14	0.0314487	1.23214
1426	541	541G>C	Gly181Arg	4	0.00782825	0	0	0	0	3	0.00546558	5	0.0105804	3	0.006739	0.375
1427	541	541G>T	Gly181Cys	39	0.0763254	36	0.0706132	61	0.100683	67	0.122065	42	0.0888757	39	0.087607	1.58025
1428	542	542G>A	Gly181Asp	26	0.049167	105	0.198356	20	0.0318355	51	0.0893436	33	0.0673277	18	0.0388878	1.39216
1429	542	542G>C	Gly181Ala	8	0.0151283	4	0.00755644	4	0.00636709	3	0.00525551	0	0	0	0	N/A
1430	542	542G>T	Gly181Val	13	0.0245835	15	0.0283366	23	0.0366108	13	0.0227739	31	0.0632472	11	0.0237648	0.857143
1431	543	543T>A	No change	8	0.0151823	11	0.0205331	13	0.0205918	9	0.0156508	5	0.0101868	3	0.00644634	2.75
1432	543	543T>C	No change	633	1.2013	0	0	721	1.14205	938	1.63116	595	1.21223	785	1.68679	1.20217
1433	543	543T>G	No change	6	0.0113867	7	0.0130665	10	0.0158398	5	0.0086949	9	0.0183363	0	0	1.66667
1434	544	544T>A	Leu182Met	131	0.246658	7	0.0129309	161	0.252142	4	0.00687782	0	0	9	0.019116	18.3333
1435	544	544T>C	No change	236	0.444361	181	0.334355	292	0.4573	110	0.18914	238	0.480925	80	0.16992	1.26415
1436	544	544T>G	Leu182Val	8	0.0150631	11	0.0203199	5	0.00783049	27	0.0464253	6	0.0121242	33	0.070092	0.820513
1437	545	545T>A	Leu182*	11	0.0205048	9	0.016577	4	0.00622394	6	0.0102293	7	0.0140073	13	0.0274302	0.5
1438	545	545T>C	Leu182Ser	521	0.971181	506	0.931997	474	0.737537	219	0.37337	467	0.934486	210	0.443103	1.02363
1439	545	545T>G	Leu182Trp	4	0.00745629	17	0.0313122	3	0.00466795	9	0.015344	4	0.00800416	6	0.0126601	1.2
1440	546	546G>A	No change	36	0.068663	226	0.431776	33	0.0529236	360	0.635739	38	0.0784265	332	0.725303	1.06216
1441	546	546G>C	Leu182Phe	6	0.0114438	5	0.00955256	0	0	0	0	3	0.00619157	3	0.00655394	0
1442	546	546G>T	Leu182Phe	33	0.0629411	31	0.0592259	35	0.0561311	29	0.0512123	23	0.0474687	16	0.0349543	1.64103
1443	547	547G>A	Val183Met	29	0.0554737	148	0.282983	53	0.0852776	182	0.323245	26	0.0538592	191	0.417623	1.08295
1444	547	547G>C	Val183Leu	3	0.00573866	4	0.00764818	0	0	3	0.00532822	2	0.00414302	4	0.00874604	0.5
1445	547	547G>T	Val183Leu	25	0.0478222	14	0.0267686	12	0.0193081	21	0.0372975	21	0.0435017	24	0.0524762	0.733333
1446	548	548T>A	Val183Glu	18	0.0335264	17	0.031315	14	0.0218235	15	0.0257542	15	0.0301271	14	0.0294824	1
1447	548	548T>C	Val183Ala	425	0.791596	396	0.729456	332	0.517529	397	0.681627	395	0.793348	0	0	1.84557
1448	548	548T>G	Val183Gly	2	0.00372516	4	0.00736825	2	0.00311764	0	0	0	0	0	0	N/A
1449	549	549G>C	No change	2	0.00378723	5	0.00945037	4	0.0063593	5	0.00878472	9	0.0184222	2	0.00432133	0.818182
1450	549	549G>T	No change	27	0.0511276	22	0.0415816	35	0.0556439	13	0.0228403	19	0.0388914	11	0.0237673	1.6
1451	550	550C>A	Leu184Ile	23	0.0439972	20	0.0381869	24	0.0386187	31	0.054984	15	0.0311242	21	0.0458395	1.52778
1452	550	550C>G	Leu184Val	3	0.00573877	5	0.00954672	5	0.00804557	4	0.00709471	0	0	8	0.0174627	1.125
1453	550	550C>T	No change	165	0.315632	222	0.423874	157	0.252631	298	0.528556	109	0.226169	255	0.556623	1.25
1454	551	551T>A	Leu184Gln	5	0.00938333	4	0.00743066	11	0.0172687	11	0.0190377	5	0.0101114	9	0.0191022	1.57143
1455	551	551T>C	Leu184Pro	317	0.594903	239	0.443982	330	0.518062	182	0.314988	189	0.382212	170	0.360819	1.42618
1456	552	552A>C	No change	5	0.00936926	10	0.0184997	5	0.00782313	4	0.00688196	2	0.00404359	5	0.0106015	1.28571
1457	552	552A>G	No change	379	0.71019	356	0.658588	301	0.470953	365	0.627979	226	0.456926	302	0.640332	1.26136
1458	552	552A>T	No change	6	0.0112431	11	0.0203496	10	0.0156463	7	0.0120434	12	0.0242615	13	0.027564	0.68
1459	553	553C>A	Pro185Thr	12	0.0230242	19	0.0364418	14	0.0226138	29	0.0517118	12	0.0249345	10	0.0219077	1.95455
1460	553	553C>T	Pro185Ser	64	0.122796	13	0.0249338	83	0.134068	11	0.0196148	71	0.147529	12	0.0262893	1.13253
1461	554	554C>A	Pro185His	49	0.0938643	68	0.130208	54	0.0870926	49	0.0872787	50	0.103655	66	0.144673	0.887931
1462	554	554C>G	Pro185Arg	4	0.00766239	6	0.011489	6	0.00967695	3	0.00534359	3	0.00621929	4	0.00876808	1.28571
1463	554	554C>T	Pro185Leu	147	0.281593	80	0.153186	104	0.167734	18	0.0320616	9	0.0186579	8	0.0175362	7.17647
1464	555	555T>A	No change	13	0.0243077	7	0.0129366	12	0.0187726	12	0.0205804	6	0.0120938	12	0.0253469	1.33333
1465	555	555T>C	No change	59	0.11032	53	0.0979486	74	0.115764	38	0.0651712	70	0.141095	18	0.0380204	1.27273
1466	555	555T>G	No change	3	0.00560947	3	0.00554426	3	0.00469315	2	0.00343006	11	0.0221721	9	0.0190102	0.25
1467	556	556A>C	Ser186Arg	2	0.00371354	4	0.0073381	0	0	3	0.00508268	4	0.0080223	2	0.00420707	0.5
1468	556	556A>G	Ser186Gly	169	0.313794	69	0.126582	186	0.288189	34	0.0576037	175	0.350976	21	0.0441743	1.12245
1469	556	556A>T	Ser186Cys	23	0.0427057	2	0.00366905	38	0.0588773	5	0.00847113	13	0.0260725	2	0.00420707	2.86667
1470	557	557G>A	Ser186Asn	138	0.260963	0	0	199	0.315602	15	0.0261675	125	0.255045	9	0.0193765	1.59701
1471	557	557G>C	Ser186Thr	2	0.00378208	0	0	0	0	2	0.003489	6	0.0122421	4	0.00861178	0.2
1472	557	557G>T	Ser186Ile	13	0.0245835	18	0.0338989	23	0.0364767	8	0.013956	11	0.0224439	10	0.0215295	1.47619
1473	558	558T>A	Ser186Arg	19	0.0363678	13	0.024508	23	0.036823	0	0	10	0.0205782	13	0.02818	1
1474	558	558T>C	No change	80	0.153128	18	0.0339341	87	0.139287	12	0.0210537	94	0.193436	16	0.0346831	0.9
1475	558	558T>G	Ser186Arg	27	0.0516806	7	0.0131966	47	0.075247	2	0.00350896	3	0.00617347	7	0.0151738	4.9
1476	559	559T>A	Leu187Ile	14	0.0262231	12	0.0222156	11	0.0172044	7	0.0120351	5	0.0100792	10	0.0211779	1.2
1477	559	559T>C	No change	95	0.177943	23	0.04258	103	0.161096	22	0.0378247	152	0.306408	26	0.0550626	0.702247
1478	559	559T>G	Leu187Val	5	0.0093654	5	0.00925652	6	0.00938424	5	0.00859653	0	0	4	0.00847117	2.75
1479	560	560T>A	Leu187*	5	0.00937137	7	0.0129646	10	0.0156306	5	0.00857692	5	0.0100888	5	0.0106281	1.5
1480	560	560T>C	Leu187Ser	20	0.0374855	16	0.0296335	18	0.0281351	11	0.0188692	12	0.0242131	20	0.0425125	0.90625
1481	560	560T>G	Leu187*	40	0.0749709	4	0.00740837	32	0.050018	3	0.00514615	0	0	2	0.00425125	17.5
1482	561	561A>C	Leu187Phe	4	0.00753977	3	0.00557062	4	0.00626096	3	0.00517322	5	0.0101065	2	0.00425758	1
1483	561	561A>G	No change	33	0.0622031	32	0.0594199	40	0.0626096	16	0.0275905	28	0.0565965	23	0.0489622	1.09804
1484	561	561A>T	Leu187Phe	7	0.0131946	3	0.00557062	6	0.00939144	8	0.0137952	2	0.00404261	4	0.00851517	2.33333
1485	562	562T>A	Tyr188Asn	8	0.0151438	5	0.0093096	7	0.0109973	10	0.0172563	5	0.0101424	8	0.0170801	1.30769
1486	562	562T>C	Tyr188His	10	0.0189297	34	0.0633053	12	0.0188525	15	0.0258844	26	0.0527405	19	0.0405654	0.6
1487	562	562T>G	Tyr188Asp	6	0.0113578	5	0.0093096	5	0.00785521	4	0.0069025	2	0.00405696	3	0.00640506	1.8
1488	563	563A>G	Tyr188Cys	271	0.510666	300	0.557559	287	0.450246	171	0.294229	253	0.511132	203	0.433215	1.00439
1489	563	563A>T	Tyr188Phe	2	0.00376875	7	0.0130097	5	0.007844	2	0.00344127	2	0.00404057	4	0.00853625	1.16667
1490	564	564C>A	Tyr188*	31	0.0604501	24	0.046699	38	0.0622594	34	0.0612922	16	0.0336283	25	0.0557091	1.7561
1491	564	564C>G	Tyr188*	3	0.00585001	14	0.0272411	6	0.00983043	4	0.00721085	4	0.00840707	10	0.0222836	0.714286
1492	564	564C>T	No change	105	0.20475	44	0.0856148	89	0.145818	44	0.0793193	77	0.161836	18	0.0401105	1.4
1493	565	565T>A	Leu189Met	9	0.0169763	18	0.0334697	14	0.0220233	17	0.0292498	18	0.0364816	17	0.03638	0.885714
1494	565	565T>C	No change	20	0.0377252	22	0.0409074	34	0.0534852	25	0.0430145	15	0.0304013	24	0.05136	1.51282
1495	565	565T>G	Leu189Val	4	0.00754503	3	0.00557828	7	0.0110117	3	0.00516173	5	0.0101338	2	0.00428	1.42857
1496	566	566T>A	Leu189*	15	0.0285334	18	0.0337711	19	0.0302052	21	0.0365453	22	0.0448723	12	0.0258821	1.17647
1497	566	566T>C	Leu189Ser	26	0.0494579	51	0.0956848	44	0.069949	38	0.0661295	37	0.0754671	40	0.0862738	1.06494
1498	566	566T>G	Leu189Trp	4	0.0076089	4	0.00750469	2	0.0031795	3	0.00522075	3	0.00611895	6	0.0129411	0.555556
1499	567	567G>A	No change	15	0.0293634	10	0.0194666	10	0.0164403	6	0.0108493	9	0.0189761	7	0.0156722	1
1500	567	567G>T	Leu189Phe	23	0.0450239	15	0.0291999	26	0.0427449	33	0.0596713	27	0.0569284	20	0.0447778	1.25532
1501	568	568A>G	Ile190Val	344	0.650616	298	0.553975	231	0.364175	0	0	206	0.417122	231	0.492947	0.528604
1502	568	568A>T	Ile190Leu	8	0.0151306	8	0.0148718	9	0.0141886	16	0.0276143	6	0.0121492	15	0.0320096	1.19048
1503	569	569T>A	Ile190Lys	2	0.00381039	4	0.00748503	8	0.0126885	8	0.0139259	6	0.0122267	0	0	2.66667
1504	569	569T>C	Ile190Thr	15	0.028578	20	0.0374251	32	0.0507542	11	0.0191481	16	0.0326045	12	0.0257638	1.53571
1505	570	570A>G	Ile190Met	255	0.489838	160	0.301733	313	0.499505	107	0.187053	286	0.587595	69	0.149347	1.1831
1506	570	570A>T	No change	3	0.0057628	4	0.00754333	8	0.0127669	12	0.0209779	4	0.00821811	3	0.00649337	2.85714
1507	571	571T>A	Tyr191Asn	4	0.00762747	6	0.0112465	5	0.00792632	5	0.00870004	9	0.0183411	5	0.010737	0.714286
1508	571	571T>C	Tyr191His	17	0.0324168	190	0.356139	15	0.023779	211	0.367142	12	0.0244549	197	0.423037	1.08134
1509	571	571T>G	Tyr191Asp	3	0.00572061	5	0.00937207	3	0.00475579	3	0.00522002	2	0.00407581	3	0.00644219	1.2
1510	572	572A>C	Tyr191Ser	2	0.00385602	4	0.00757504	8	0.0128154	9	0.0158823	5	0.0102938	6	0.0130469	1.54545
1511	572	572A>G	Tyr191Cys	27	0.0520562	11	0.0208314	48	0.0768923	20	0.0352939	29	0.059704	7	0.0152214	1.88889
1512	572	572A>T	Tyr191Phe	5	0.00964004	3	0.00568128	2	0.00320384	0	0	3	0.00617627	2	0.00434896	0.4
1513	573	573T>A	Tyr191*	3	0.00574053	8	0.0150201	7	0.011103	5	0.00875611	3	0.00613071	4	0.00860049	1.71429
1514	573	573T>C	No change	18	0.0344432	43	0.080733	13	0.0206199	8	0.0140098	14	0.02861	8	0.017201	0.954545
1515	574	574A>C	Lys192Gln	2	0.00387522	2	0.00380127	4	0.00642385	12	0.0212906	2	0.00413479	7	0.0152625	1.77778
1516	574	574A>G	Lys192Glu	47	0.0910676	38	0.0722241	36	0.0578146	50	0.0887107	36	0.0744263	38	0.0828537	1.16216
1517	574	574A>T	Lys192*	12	0.0232513	5	0.00950317	9	0.0144537	8	0.0141937	4	0.00826959	5	0.0109018	1.88889
1518	575	575A>C	Lys192Thr	9	0.0171226	6	0.0112118	8	0.0126265	8	0.0139261	2	0.00406603	2	0.00428826	4
1519	575	575A>G	Lys192Arg	79	0.150299	48	0.0896945	104	0.164144	60	0.104446	76	0.154509	48	0.102918	1.32258
1520	575	575A>T	Lys192Met	24	0.0456604	34	0.0635336	34	0.0536625	36	0.0626675	32	0.0650565	20	0.0428826	1.34615
1521	576	576G>A	No change	185	0.368475	49	0.0978337	222	0.370142	8	0.0148074	201	0.429588	6	0.0137202	1.11111
1522	576	576G>C	Lys192Asn	3	0.00597526	4	0.00798642	2	0.00333461	4	0.00740371	2	0.00427451	3	0.00686012	1.2
1523	577	577A>C	Ile193Leu	2	0.00375523	6	0.0110883	0	0	0	0	0	0	2	0.00423846	0
1524	577	577A>G	Ile193Val	296	0.555775	41	0.0757702	367	0.573151	15	0.0258176	292	0.585781	11	0.0233115	1.26073
1525	577	577A>T	Ile193Leu	6	0.0112657	6	0.0110883	7	0.010932	11	0.0189329	9	0.0180549	6	0.0127154	1.2
1526	578	578T>A	Ile193Lys	4	0.00759071	6	0.0111738	3	0.00472099	4	0.00694155	4	0.0081057	3	0.00642165	1
1527	578	578T>C	Ile193Thr	36	0.0683164	30	0.055869	39	0.0613729	22	0.0381785	17	0.0344492	24	0.0513732	1.4878
1528	579	579A>C	No change	5	0.00950516	3	0.00560412	3	0.00473477	7	0.0121745	3	0.00609521	3	0.00642797	1.66667
1529	579	579A>G	Ile193Met	7	0.0133072	42	0.0784577	9	0.0142043	16	0.0278275	4	0.00812694	9	0.0192839	1.92308
1530	579	579A>T	No change	3	0.0057031	3	0.00560412	5	0.00789129	9	0.015653	0	0	0	0	N/A
1531	580	580T>A	Ser194Thr	6	0.0112553	9	0.0165963	15	0.0234412	15	0.025814	7	0.014052	5	0.0106085	2.5
1532	580	580T>C	Ser194Pro	269	0.504615	129	0.23788	185	0.289108	68	0.117023	148	0.297099	72	0.152762	1.15
1533	580	580T>G	Ser194Ala	3	0.00562767	3	0.0055321	2	0.00312549	2	0.00344187	0	0	3	0.0063651	1.33333
1534	581	581C>G	Ser194Cys	7	0.0135914	3	0.00579677	2	0.00325738	0	0	0	0	5	0.0110813	0.4
1535	581	581C>T	Ser194Phe	78	0.151447	108	0.208684	169	0.275249	53	0.0954525	130	0.270411	68	0.150706	1.12121
1536	582	582T>A	No change	21	0.0394115	22	0.0406009	22	0.0344747	25	0.0432242	14	0.0281599	16	0.0339587	1.56667
1537	582	582T>C	No change	88	0.165153	0	0	87	0.136332	53	0.0916353	73	0.146834	53	0.112488	1.11111
1538	583	583C>A	Gln195Lys	23	0.0444393	15	0.0286216	29	0.0470207	24	0.0429715	28	0.0581287	18	0.0397395	1.15217
1539	583	583C>G	Gln195Glu	3	0.00579643	4	0.00763242	4	0.00648561	5	0.00895239	0	0	7	0.0154542	1.28571
1540	583	583C>T	Gln195*	6	0.0115929	48	0.0915891	8	0.0129712	14	0.0250667	4	0.0083041	2	0.0044155	3.66667
1541	584	584A>C	Gln195Pro	2	0.0037932	2	0.00372232	2	0.00316892	2	0.00349052	2	0.00406182	3	0.00642591	0.8
1542	584	584A>G	Gln195Arg	119	0.225695	0	0	201	0.318476	176	0.307166	147	0.298544	130	0.278456	1.36101
1543	584	584A>T	Gln195Leu	6	0.0113796	7	0.0130281	14	0.0221824	17	0.0296694	8	0.0162473	4	0.00856788	2.58333
1544	585	585A>C	Gln195His	6	0.0114434	3	0.00560266	6	0.00955323	13	0.0227683	10	0.0204261	4	0.00861976	1.35714
1545	585	585A>G	No change	94	0.17928	98	0.18302	87	0.138522	112	0.196157	66	0.134812	131	0.282297	1.01015
1546	585	585A>T	Gln195His	5	0.00953616	3	0.00560266	12	0.0191065	5	0.00875703	12	0.0245113	11	0.0237043	0.73913
1547	586	586T>A	Tyr196Asn	8	0.0151352	4	0.00744671	8	0.0126594	2	0.00346867	6	0.0121268	0	0	1.66667
1548	586	586T>C	Tyr196His	187	0.353785	148	0.275528	301	0.476311	212	0.367679	258	0.521454	0	0	1.98837
1549	587	587A>G	Tyr196Cys	63	0.118079	27	0.0496232	74	0.11545	15	0.0257577	65	0.130073	17	0.0360873	1.08537
1550	587	587A>T	Tyr196Phe	4	0.00749709	5	0.00918949	9	0.0140412	4	0.00686872	7	0.0140078	3	0.00636835	1.3
1551	588	588T>A	Tyr196*	3	0.00567784	3	0.00557735	7	0.0110509	9	0.0156348	5	0.0101543	9	0.0193428	1.14286
1552	588	588T>C	No change	165	0.312281	101	0.187771	138	0.217861	19	0.0330067	114	0.231519	28	0.0601775	1.10563
1553	588	588T>G	Tyr196*	4	0.00757045	3	0.00557735	4	0.00631483	4	0.00694879	4	0.00812348	5	0.010746	0.888889
1554	589	589A>G	Asn197Asp	29	0.0540188	139	0.253566	21	0.0326345	51	0.0870693	21	0.0417595	35	0.0737945	1.28571
1555	589	589A>T	Asn197Tyr	5	0.00931359	5	0.00912109	7	0.0108782	6	0.0102435	2	0.00397709	11	0.0231926	1
1556	590	590A>C	Asn197Thr	2	0.00373169	0	0	0	0	4	0.00684357	0	0	0	0	N/A
1557	590	590A>G	Asn197Ser	54	0.100756	54	0.0987528	50	0.0778101	22	0.0376397	36	0.0717374	20	0.0422297	1.28571
1558	590	590A>T	Asn197Ile	9	0.0167926	12	0.0219451	13	0.0202306	12	0.0205307	13	0.0259052	8	0.0168919	1.19048
1559	591	591C>A	Asn197Lys	21	0.0402569	27	0.0513045	32	0.0514751	32	0.0566813	26	0.0532667	31	0.0679006	1.12281
1560	591	591C>G	Asn197Lys	3	0.00575098	4	0.00760066	0	0	3	0.00531387	4	0.00819487	4	0.00876136	0.375
1561	591	591C>T	No change	136	0.260711	38	0.0722063	163	0.262201	16	0.0283407	140	0.286821	24	0.0525682	1.09146
1562	592	592A>C	Ile198Leu	4	0.00740466	3	0.00544722	2	0.00308618	0	0	0	0	0	0	N/A
1563	592	592A>G	Ile198Val	15	0.0277675	173	0.314123	22	0.033948	402	0.681633	10	0.0197375	301	0.631093	1.36334
1564	592	592A>T	Ile198Phe	10	0.0185117	6	0.0108944	6	0.00925854	0	0	6	0.0118425	4	0.00838662	0.6
1565	593	593T>A	Ile198Asn	8	0.0152564	9	0.0168492	10	0.0159818	0	0	9	0.0183673	4	0.00868074	0.769231
1566	593	593T>C	Ile198Thr	186	0.354711	92	0.172236	175	0.279682	55	0.0966082	144	0.293878	55	0.11936	1.15578
1567	593	593T>G	Ile198Ser	9	0.0171635	11	0.0205935	5	0.00799092	6	0.0105391	6	0.0122449	9	0.0195317	0.733333
1568	594	594T>A	No change	10	0.0187825	10	0.0184577	14	0.0219936	9	0.0155293	7	0.0140517	8	0.0170561	1.53333
1569	594	594T>C	No change	63	0.11833	82	0.151353	55	0.0864033	78	0.134587	42	0.0843103	13	0.0277162	2.41818
1570	594	594T>G	Ile198Met	5	0.00939126	76	0.140278	3	0.00471291	47	0.0810974	2	0.00401477	49	0.104469	0.980392
1571	595	595A>C	Lys199Gln	6	0.0112412	7	0.0128913	6	0.0094518	5	0.00864603	0	0	4	0.00851789	2.75
1572	595	595A>G	Lys199Glu	73	0.136768	60	0.110497	82	0.129175	58	0.100294	50	0.100478	61	0.129898	1.26126
1573	595	595A>T	Lys199*	7	0.0131148	14	0.0257827	10	0.015753	12	0.0207505	6	0.0120574	3	0.00638842	2.44444
1574	596	596A>C	Lys199Thr	22	0.0413767	2	0.00369884	18	0.0284801	2	0.00347246	12	0.0242317	0	0	1.66667
1575	596	596A>G	Lys199Arg	96	0.180553	37	0.0684285	86	0.136072	25	0.0434058	62	0.125197	21	0.0446704	1.33735
1576	597	597G>A	No change	29	0.0553446	97	0.18341	19	0.0305579	46	0.0816066	22	0.0450783	29	0.0632456	1.27451
1577	597	597G>C	Lys199Asn	7	0.013359	9	0.0170174	4	0.00643325	7	0.0124184	9	0.0184411	5	0.0109044	0.785714
1578	597	597G>T	Lys199Asn	17	0.0324434	23	0.0434889	31	0.0498577	25	0.0443514	15	0.0307352	27	0.0588838	1.33333
1579	598	598T>A	Tyr200Asn	12	0.022445	4	0.0073342	10	0.0156526	9	0.015461	2	0.00400529	9	0.0190743	1.72727
1580	598	598T>G	Tyr200Asp	2	0.00374083	0	0	5	0.00782632	3	0.00515367	4	0.00801057	3	0.00635809	1.14286
1581	599	599A>C	Tyr200Ser	2	0.00367363	3	0.00540365	2	0.00307437	3	0.00504855	2	0.00392619	0	0	2.5
1582	599	599A>G	Tyr200Cys	131	0.240623	18	0.0324219	187	0.287454	22	0.0370227	117	0.229682	18	0.0373669	1.54815
1583	599	599A>T	Tyr200Phe	3	0.00551045	4	0.00720487	6	0.00922311	5	0.00841425	5	0.00981547	4	0.00830375	1.22222
1584	600	600C>G	Tyr200*	8	0.0149597	9	0.0166898	9	0.0141802	2	0.00347156	2	0.00400874	0	0	5.5
1585	600	600C>T	No change	67	0.125288	122	0.22624	55	0.0866565	94	0.163163	48	0.0962097	75	0.159619	1.21138
1586	601	601A>C	Thr201Pro	3	0.00549189	6	0.0107807	0	0	4	0.00669736	0	0	2	0.00414654	2
1587	601	601A>G	Thr201Ala	180	0.329513	401	0.72051	241	0.371129	377	0.631226	183	0.359147	323	0.669666	1.22134
1588	601	601A>T	Thr201Ser	17	0.0311207	4	0.00718714	13	0.0200194	9	0.0150691	28	0.0549515	6	0.0124396	0.647059
1589	602	602C>A	Thr201Asn	19	0.0350069	11	0.0200551	19	0.0295817	18	0.0305816	16	0.0316775	11	0.0230212	1.37037
1590	602	602C>G	Thr201Ser	3	0.00552741	6	0.0109391	14	0.021797	8	0.0135918	4	0.00791938	5	0.0104642	2.44444
1591	602	602C>T	Thr201Ile	164	0.302165	152	0.277124	160	0.249109	0	0	130	0.25738	140	0.292997	0.592593
1592	603	603T>A	No change	11	0.0204979	16	0.0294323	13	0.0204027	16	0.0273621	5	0.0100024	6	0.0126979	2.63636
1593	603	603T>G	No change	4	0.00745379	7	0.0128766	5	0.0078472	10	0.0171013	5	0.0100024	4	0.00846525	1.66667
1594	604	604A>C	Ser202Arg	7	0.0126993	4	0.00715039	2	0.00305409	3	0.00498149	2	0.00388508	2	0.00409878	1.25
1595	604	604A>G	Ser202Gly	402	0.729305	205	0.366458	0	0	85	0.141142	344	0.668234	83	0.170099	0.199063
1596	604	604A>T	Ser202Cys	3	0.00544257	5	0.00893799	7	0.0106893	9	0.0149445	5	0.0097127	8	0.0163951	1.23077
1597	605	605G>A	Ser202Asn	31	0.0596406	413	0.794429	31	0.05045	907	1.61376	24	0.0496165	572	1.26258	1.57383
1598	606	606C>A	Ser202Arg	29	0.0546397	41	0.0771315	46	0.0734027	44	0.0768626	40	0.0811622	23	0.0494581	1.42857
1599	606	606C>G	Ser202Arg	6	0.0113048	4	0.00752502	2	0.00319142	3	0.00524063	0	0	7	0.0150525	0.714286
1600	606	606C>T	No change	203	0.382478	140	0.263376	220	0.351056	68	0.118788	181	0.367259	56	0.12042	1.21519
1601	607	607C>A	Leu203Ile	30	0.0555206	31	0.057043	41	0.0641969	25	0.0428317	32	0.0634807	28	0.0589337	1.1
1602	607	607C>T	Leu203Phe	95	0.175815	10	0.018401	99	0.155012	8	0.0137061	70	0.138864	11	0.0231525	1.32099
1603	608	608T>A	Leu203His	45	0.081065	29	0.0517626	32	0.0485511	20	0.0331082	32	0.061868	13	0.0265816	1.15556
1604	608	608T>C	Leu203Pro	154	0.277422	578	1.03168	175	0.265514	390	0.64561	146	0.282273	424	0.866969	0.991228
1605	608	608T>G	Leu203Arg	4	0.00720578	2	0.00356983	5	0.0075861	7	0.0115879	4	0.0077335	6	0.0122684	1.2
1606	609	609T>A	No change	22	0.0394888	13	0.0231251	12	0.0181865	19	0.0313946	13	0.0250888	11	0.0223891	1.29167
1607	609	609T>C	No change	785	1.40903	398	0.707983	850	1.28821	428	0.707204	711	1.37216	339	0.689992	1.21714
1608	610	610C>A	Gln204Lys	15	0.0269833	15	0.0269203	24	0.0365414	24	0.0399414	21	0.0407166	11	0.022547	1.5
1609	610	610C>T	Gln204*	17	0.030581	70	0.125628	28	0.0426316	26	0.0432699	22	0.0426555	19	0.0389448	1.31707
1610	611	611A>G	Gln204Arg	451	0.79333	423	0.7392	433	0.641824	351	0.567934	344	0.650862	350	0.696961	1.12968
1611	611	611A>T	Gln204Leu	18	0.0316628	13	0.0227177	6	0.00889363	5	0.00809022	7	0.0132443	8	0.0159305	0.733333
1612	612	612G>A	No change	132	0.238039	36	0.0649761	187	0.285352	14	0.0233633	143	0.278059	24	0.0494183	1.20359
1613	612	612G>T	Gln204His	20	0.0360666	21	0.0379027	23	0.0350968	39	0.0650835	19	0.0369449	18	0.0370637	1.67568
1614	613	613A>C	Asn205His	63	0.1108	2	0.00349339	88	0.130552	2	0.00324396	34	0.0643488	4	0.00795672	2.36842
1615	613	613A>G	Asn205Asp	515	0.905749	591	1.0323	663	0.983592	652	1.05753	532	1.00687	610	1.2134	1.15149
1616	613	613A>T	Asn205Tyr	10	0.0175874	5	0.00873347	10	0.0148355	4	0.00648792	8	0.0151409	6	0.0119351	1
1617	614	614A>C	Asn205Thr	9	0.0162967	4	0.00719373	13	0.019802	14	0.023366	12	0.0233191	5	0.0102183	1.58824
1618	614	614A>G	Asn205Ser	481	0.870967	200	0.359686	490	0.746382	206	0.343815	400	0.777303	212	0.433254	1.13725
1619	614	614A>T	Asn205Ile	39	0.0706189	5	0.00899216	27	0.0411272	4	0.00667601	47	0.0913331	3	0.00613096	0.62
1620	615	615T>A	Asn205Lys	10	0.0176678	7	0.0123148	7	0.0104105	2	0.00325526	3	0.00570755	3	0.00599389	1.5
1621	615	615T>C	No change	67	0.118375	54	0.0950002	63	0.0936942	39	0.0634776	57	0.108443	46	0.0919063	0.990291
1622	615	615T>G	Asn205Lys	3	0.00530035	7	0.0123148	3	0.00446163	0	0	3	0.00570755	4	0.00799185	0.428571
1623	616	616A>C	Lys206Gln	5	0.00878719	2	0.0034992	6	0.00887023	3	0.00484903	3	0.0056608	2	0.00397022	1.8
1624	616	616A>G	Lys206Glu	10	0.0175744	159	0.278186	14	0.0206972	186	0.30064	10	0.0188693	225	0.44665	0.851064
1625	616	616A>T	Lys206*	6	0.0105446	2	0.0034992	4	0.00591349	3	0.00484903	3	0.0056608	0	0	2.33333
1626	617	617A>C	Lys206Thr	34	0.0598665	4	0.00701853	91	0.134901	4	0.00649488	74	0.140292	2	0.00398756	1.25
1627	617	617A>G	Lys206Arg	18	0.031694	128	0.224593	12	0.0177891	68	0.110413	12	0.0227501	27	0.053832	2.05128
1628	617	617A>T	Lys206Ile	18	0.031694	6	0.0105278	23	0.0340958	8	0.0129898	34	0.0644586	8	0.0159502	0.738095
1629	618	618A>C	Lys206Asn	5	0.00883876	0	0	0	0	3	0.00490525	4	0.00760847	3	0.00599748	0.428571
1630	618	618A>G	No change	337	0.595733	253	0.445289	463	0.689316	343	0.560833	362	0.688566	273	0.545771	1.26929
1631	618	618A>T	Lys206Asn	8	0.014142	2	0.00352007	10	0.014888	10	0.0163508	8	0.0152169	5	0.0099958	1.53846
1632	619	619A>C	Lys207Gln	7	0.0124506	8	0.014197	6	0.00901185	0	0	12	0.0230203	5	0.0100642	0.352941
1633	619	619A>G	Lys207Glu	53	0.0942691	58	0.102928	46	0.0690909	23	0.0381667	17	0.032612	20	0.0402568	1.86486
1634	619	619A>T	Lys207*	17	0.0302373	15	0.0266193	24	0.0360474	26	0.0431449	13	0.0249386	13	0.0261669	1.92308
1635	620	620A>C	Lys207Thr	8	0.0139934	4	0.00700918	5	0.00739175	8	0.0129691	5	0.00942116	7	0.0138474	1.08333
1636	620	620A>G	Lys207Arg	368	0.643694	205	0.359221	402	0.594297	224	0.363135	363	0.683976	234	0.462899	1.04858
1637	620	620A>T	Lys207Met	17	0.0297359	16	0.0280367	23	0.034002	14	0.022696	18	0.0339162	9	0.0178038	1.37037
1638	621	621G>A	No change	77	0.136731	4	0.0071632	107	0.161118	12	0.019821	76	0.145563	9	0.0182445	1.4
1639	621	621G>C	Lys207Asn	6	0.0106544	5	0.00895399	4	0.0060231	5	0.00825873	4	0.00766122	2	0.00405433	1.5
1640	621	621G>T	Lys207Asn	18	0.0319631	17	0.0304436	19	0.0286097	21	0.0346867	26	0.0497979	11	0.0222988	1.08108
1641	622	622T>A	Leu208Ile	14	0.0244158	16	0.027953	18	0.0264391	8	0.0128686	9	0.0168843	7	0.0138414	1.625
1642	622	622T>C	No change	195	0.340077	427	0.745995	230	0.337833	382	0.614474	132	0.247636	455	0.89969	1.04259
1643	623	623T>A	Leu208*	2	0.0034382	6	0.010335	5	0.00725247	10	0.0158803	0	0	8	0.0155706	1.875
1644	623	623T>C	Leu208Ser	255	0.43837	67	0.115408	309	0.448203	27	0.0428769	242	0.448688	25	0.048658	1.25843
1645	623	623T>G	Leu208*	5	0.0085955	4	0.00689002	3	0.00435148	5	0.00794016	0	0	3	0.00583896	2.66667
1646	624	624A>G	No change	496	0.840592	331	0.563232	579	0.829572	392	0.615385	510	0.93345	346	0.665282	1.13435
1647	624	624A>T	Leu208Phe	5	0.00847371	8	0.0136129	9	0.0128949	7	0.010989	7	0.0128121	6	0.0115367	1.23077
1648	625	625C>A	Gln209Lys	29	0.0501106	24	0.0419404	0	0	17	0.027392	23	0.0429778	23	0.0452667	0.369565
1649	625	625C>G	Gln209Glu	2	0.0034559	10	0.0174752	0	0	7	0.011279	5	0.009343	4	0.00787247	0.777778
1650	625	625C>T	Gln209*	89	0.153788	102	0.178247	89	0.130612	65	0.104734	58	0.108379	84	0.165322	1.08451
1651	626	626A>C	Gln209Pro	81	0.136575	5	0.00844495	68	0.0969503	5	0.0078103	91	0.165175	3	0.00571059	0.776596
1652	626	626A>G	Gln209Arg	477	0.804276	521	0.879964	518	0.738533	572	0.893499	429	0.778683	0	0	2.54079
1653	626	626A>T	Gln209Leu	62	0.104539	15	0.0253348	27	0.038495	10	0.0156206	34	0.0617138	4	0.00761412	0.973684
1654	627	627G>A	No change	148	0.257221	335	0.587266	175	0.258535	195	0.315621	145	0.272173	180	0.3559	1.13846
1655	627	627G>C	Gln209His	4	0.00695193	5	0.00876516	4	0.00590938	5	0.00809284	0	0	6	0.0118633	1.5
1656	627	627G>T	Gln209His	19	0.0330217	38	0.0666152	30	0.0443203	25	0.0404642	36	0.0675739	23	0.0454761	0.932203
1657	628	628C>A	Gln210Lys	17	0.0292957	20	0.0348712	22	0.0322113	0	0	12	0.0223906	21	0.0411442	0.666667
1658	628	628C>G	Gln210Glu	6	0.0103397	2	0.00348712	0	0	2	0.00321311	0	0	4	0.00783699	0.5
1659	628	628C>T	Gln210*	123	0.211963	80	0.139485	113	0.165449	40	0.0642622	33	0.0615741	46	0.0901254	1.93671
1660	629	629A>C	Gln210Pro	44	0.074119	6	0.01013	37	0.0526496	0	0	37	0.0671226	0	0	1
1661	629	629A>T	Gln210Leu	15	0.0252678	9	0.015195	4	0.00569184	4	0.00622578	6	0.0108847	5	0.00952635	0.727273
1662	630	630A>C	Gln210His	6	0.0103015	9	0.0154772	11	0.0159726	8	0.0126725	11	0.0203851	7	0.0135949	1.05556
1663	630	630A>G	No change	171	0.293592	185	0.318143	149	0.216356	101	0.15999	139	0.257593	101	0.196155	1.04167
1664	630	630A>T	Gln210His	12	0.020603	12	0.0206363	16	0.0232329	15	0.0237609	6	0.0111191	6	0.0116527	2.58333
1665	631	631A>C	No change	2	0.00335525	2	0.00335638	6	0.0084957	0	0	0	0	3	0.00567967	2
1666	631	631A>G	Arg211Gly	310	0.520064	610	1.0237	360	0.509742	583	0.904844	280	0.50643	443	0.838697	1.30429
1667	631	631A>T	Arg211*	25	0.0419407	27	0.0453111	19	0.026903	42	0.065186	12	0.0217041	17	0.0321848	2.10345
1668	632	632G>A	Arg211Lys	5	0.00856135	24	0.0415297	3	0.00434814	11	0.0175034	4	0.0073873	12	0.0233545	0.875
1669	632	632G>T	Arg211Ile	17	0.0291086	20	0.0346081	29	0.042032	20	0.0318243	28	0.0517111	22	0.0428166	0.98
1670	633	633A>G	No change	332	0.555788	430	0.720304	363	0.511635	582	0.900734	300	0.540219	492	0.929863	1.19318
1671	633	633A>T	Arg211Ser	7	0.0117184	15	0.0251269	9	0.0126852	10	0.0154765	0	0	15	0.0283495	1.26667
1672	634	634C>A	Leu212Ile	18	0.0308056	23	0.0396819	25	0.0362314	26	0.0414145	20	0.0368704	16	0.0311508	1.41667
1673	634	634C>G	Leu212Val	3	0.00513426	2	0.0034506	0	0	8	0.0127429	5	0.00921761	0	0	1.6
1674	634	634C>T	Leu212Phe	132	0.225907	97	0.167354	115	0.166664	35	0.0557502	129	0.237814	51	0.0992933	0.833333
1675	635	635T>A	Leu212His	10	0.0169225	19	0.0322729	16	0.0228496	15	0.0235268	8	0.0145924	19	0.0364431	1.14815
1676	635	635T>C	Leu212Pro	295	0.499213	228	0.387274	293	0.418434	277	0.434462	163	0.29732	37	0.0709682	2.85
1677	635	635T>G	Leu212Arg	2	0.0033845	6	0.0101914	8	0.0114248	7	0.0109792	6	0.0109443	5	0.0095903	1.36364
1678	636	636T>A	No change	31	0.0520553	21	0.0354245	20	0.028333	25	0.038893	16	0.028954	13	0.0247459	1.55172
1679	636	636T>C	No change	410	0.688474	306	0.516186	469	0.664409	154	0.239581	312	0.564604	137	0.260783	1.38753
1680	636	636T>G	No change	3	0.00503761	0	0	3	0.00424995	0	0	4	0.00723851	3	0.00571059	0.428571
1681	637	637G>A	Val213Ile	145	0.242995	240	0.405652	178	0.251996	276	0.429907	177	0.320252	292	0.555841	0.968017
1682	637	637G>C	Val213Leu	2	0.00335166	3	0.00507065	2	0.00283142	0	0	0	0	7	0.013325	0.285714
1683	637	637G>T	Val213Phe	12	0.0201099	15	0.0253533	19	0.0268985	30	0.046729	11	0.0199027	10	0.0190357	2.33333
1684	638	638T>A	Val213Asp	11	0.018462	92	0.155513	10	0.0142096	126	0.196694	5	0.0090815	141	0.269069	0.931507
1685	638	638T>C	Val213Ala	628	1.05401	254	0.429351	681	0.967673	425	0.663451	423	0.768295	357	0.681259	1.41795
1686	638	638T>G	Val213Gly	3	0.00503508	3	0.00507108	7	0.00994671	8	0.0124885	5	0.0090815	3	0.00572486	1.875
1687	639	639T>A	No change	3	0.00501153	0	0	3	0.00423322	5	0.00776361	3	0.00541331	5	0.00946092	1
1688	639	639T>C	No change	190	0.317397	348	0.58451	148	0.208839	0	0	70	0.12631	385	0.728491	0.325275
1689	639	639T>G	No change	36	0.0601383	7	0.0117574	16	0.0225772	7	0.0108691	36	0.0649597	10	0.0189218	0.5
1690	640	640A>C	Ser214Arg	2	0.00328488	5	0.00827144	5	0.00694117	7	0.0106631	3	0.00532992	0	0	4
1691	640	640A>G	Ser214Gly	449	0.737456	702	1.16131	556	0.771858	858	1.30699	497	0.88299	715	1.32929	1.16667
1692	640	640A>T	Ser214Cys	4	0.00656976	8	0.0132343	9	0.0124941	3	0.0045699	5	0.0088832	4	0.0074366	1.33333
1693	641	641G>T	Ser214Ile	11	0.0183483	14	0.0236371	23	0.032619	21	0.0327838	24	0.0434153	12	0.0227316	1.22222
1694	642	642T>A	Ser214Arg	9	0.0149432	15	0.0251543	16	0.0225422	7	0.0108198	16	0.0288304	6	0.0112965	1.04545
1695	642	642T>C	No change	251	0.41675	276	0.462839	359	0.505791	209	0.323049	269	0.484711	205	0.385962	1.19831
1696	642	642T>G	Ser214Arg	14	0.023245	5	0.00838476	14	0.0197244	5	0.00772845	11	0.0198209	7	0.0131792	1.05556
1697	643	643T>A	Tyr215Asn	8	0.0131451	4	0.00661376	2	0.0027804	4	0.00610342	7	0.0124513	10	0.0185701	0.352941
1698	643	643T>C	Tyr215His	197	0.323699	253	0.41832	288	0.400378	406	0.619497	291	0.517619	368	0.68338	1.05311
1699	643	643T>G	Tyr215Asp	2	0.00328628	5	0.0082672	3	0.00417061	6	0.00915513	6	0.0106725	5	0.00928505	0.818182
1700	644	644A>C	Tyr215Ser	3	0.00490084	0	0	2	0.00275847	6	0.00912714	0	0	0	0	N/A
1701	644	644A>G	Tyr215Cys	318	0.519489	247	0.40625	297	0.409633	299	0.454836	217	0.383928	287	0.52999	1.18254
1702	644	644A>T	Tyr215Phe	5	0.00816807	9	0.0148026	10	0.0137923	6	0.00912714	9	0.0159233	3	0.00553996	1.33333
1703	645	645C>G	Tyr215*	8	0.0132249	7	0.0117643	4	0.00563333	2	0.00309382	7	0.0125563	2	0.00375989	0.666667
1704	645	645C>T	No change	82	0.135555	217	0.364694	72	0.1014	136	0.21038	67	0.120182	120	0.225594	1.1123
1705	646	646A>C	Ser216Arg	2	0.00324254	7	0.0114703	9	0.012336	4	0.00603755	5	0.00874753	2	0.00365805	1.85714
1706	646	646A>G	Ser216Gly	718	1.16407	327	0.535828	0	0	137	0.206786	729	1.27539	102	0.18656	0.164862
1707	646	646A>T	Ser216Cys	16	0.0259403	9	0.0147476	21	0.0287841	13	0.019622	13	0.0227436	10	0.0182902	1.47826
1708	647	647G>A	Ser216Asn	178	0.294161	87	0.145719	171	0.23968	99	0.153336	145	0.258545	98	0.183332	1.11111
1709	647	647G>C	Ser216Thr	17	0.0280941	12	0.0200992	10	0.0140164	16	0.0247816	10	0.0178307	13	0.0243195	1.13043
1710	647	647G>T	Ser216Ile	14	0.0231363	17	0.0284738	24	0.0336394	22	0.0340747	17	0.0303122	10	0.0187073	1.7037
1711	648	648T>A	Ser216Arg	9	0.0147309	13	0.0215032	10	0.0138341	9	0.0136909	10	0.0176059	6	0.0110902	1.1875
1712	648	648T>C	No change	353	0.577779	106	0.175334	369	0.510479	68	0.103443	303	0.53346	42	0.0776311	1.26667
1713	648	648T>G	Ser216Arg	5	0.00818384	8	0.0132328	4	0.00553365	7	0.0106485	0	0	3	0.00554508	3.66667
1714	649	649A>C	Ile217Leu	6	0.00981772	4	0.00662328	0	0	8	0.0121977	5	0.00881073	3	0.00554529	1
1715	649	649A>G	Ile217Val	104	0.170174	229	0.379183	100	0.137788	194	0.295795	76	0.133923	164	0.303142	1.225
1716	649	649A>T	Ile217Phe	10	0.0163629	3	0.00496746	8	0.0110231	6	0.00914829	5	0.00881073	8	0.0147874	1.07692
1717	650	650T>A	Ile217Asn	9	0.0154565	8	0.0138102	7	0.0101232	6	0.0096367	9	0.0166775	9	0.0174652	0.722222
1718	650	650T>C	Ile217Thr	478	0.820911	209	0.360793	0	0	45	0.0722752	395	0.731956	40	0.0776232	0.103448
1719	651	651T>A	No change	21	0.0339103	17	0.0277955	24	0.0326517	15	0.0225673	16	0.0277763	21	0.0383359	1.05405
1720	651	651T>C	No change	586	0.94626	0	0	607	0.825817	379	0.570199	473	0.821138	364	0.664488	1.17802
1721	651	651T>G	Ile217Met	3	0.00484434	4	0.00654012	3	0.00408147	0	0	3	0.00520806	2	0.00365103	0.6
1722	652	652C>A	Pro218Thr	21	0.0345032	25	0.0419161	29	0.0403287	25	0.038506	24	0.0425426	27	0.0504136	1.05882
1723	652	652C>G	Pro218Ala	2	0.00328601	9	0.0150898	9	0.0125158	3	0.00462072	3	0.00531783	5	0.00933585	1.5
1724	652	652C>T	Pro218Ser	146	0.239879	83	0.139161	188	0.261442	79	0.121679	195	0.345659	83	0.154975	0.960432
1725	653	653C>A	Pro218His	42	0.070104	25	0.0427	64	0.0905579	46	0.0720326	36	0.0647401	29	0.0550828	1.69231
1726	653	653C>T	Pro218Leu	146	0.243695	30	0.05124	244	0.345252	19	0.0297526	187	0.336289	16	0.0303905	1.29557
1727	654	654C>A	No change	75	0.122321	77	0.128197	66	0.0909918	87	0.132954	43	0.0752735	73	0.135215	1.31897
1728	654	654C>G	No change	4	0.0065238	6	0.00998934	3	0.00413599	3	0.00458463	7	0.0122538	8	0.0148181	0.4
1729	654	654C>T	No change	118	0.192452	16	0.0266383	103	0.142002	17	0.0259796	168	0.294092	15	0.027784	0.655738
1730	655	655T>C	No change	571	0.931682	696	1.15312	544	0.749126	1085	1.65099	0	0	1049	1.92696	1.55291
1731	655	655T>G	Leu219Val	33	0.053845	16	0.0265085	0	0	19	0.0289114	0	0	21	0.038576	0.904762
1732	656	656T>A	Leu219*	13	0.0212512	16	0.0265424	18	0.0248248	13	0.0197809	20	0.0350042	12	0.0221206	0.96875
1733	656	656T>C	Leu219Ser	131	0.214147	300	0.497669	143	0.19722	610	0.92818	129	0.225777	455	0.838741	1.28938
1734	656	656T>G	Leu219*	3	0.00490412	7	0.0116123	0	0	5	0.00760803	3	0.00525063	3	0.00553016	0.833333
1735	657	657A>C	Leu219Phe	4	0.00653637	7	0.0116046	13	0.0179231	11	0.0167497	4	0.00700955	5	0.00921506	2.66667
1736	657	657A>G	No change	244	0.398719	15	0.024867	241	0.332267	15	0.0228404	0	0	21	0.0387033	12.1905
1737	657	657A>T	Leu219Phe	5	0.00817047	14	0.0232092	13	0.0179231	14	0.0213177	15	0.0262858	14	0.0258022	0.931034
1738	658	658A>G	Ile220Val	115	0.193034	201	0.341007	110	0.156113	243	0.380276	125	0.223486	145	0.272777	1.30741
1739	659	659T>A	Ile220Asn	6	0.00965841	2	0.00326958	6	0.00812766	6	0.00898648	5	0.00863916	7	0.0126789	1
1740	659	659T>C	Ile220Thr	340	0.54731	519	0.848455	537	0.727425	407	0.609583	414	0.715322	352	0.637566	1.23238
1741	660	660C>A	No change	17	0.027618	22	0.03648	25	0.0343194	22	0.0334703	22	0.0386033	13	0.0239888	1.34286
1742	660	660C>G	Ile220Met	3	0.00487377	0	0	4	0.00549111	0	0	6	0.0105282	6	0.0110717	0.333333
1743	660	660C>T	No change	144	0.233941	151	0.250386	194	0.266319	44	0.0669405	167	0.293034	81	0.149469	0.959677
1744	661	661T>A	Leu221Ile	40	0.0648193	40	0.065743	47	0.0640807	32	0.0483508	31	0.054022	41	0.0747875	1.09722
1745	661	661T>C	No change	306	0.495868	101	0.166001	330	0.449928	70	0.105767	269	0.468772	63	0.114917	1.20482
1746	661	661T>G	Leu221Val	6	0.0097229	79	0.129842	2	0.00272684	68	0.102745	9	0.0156838	31	0.0565466	1.75
1747	662	662T>A	Leu221*	24	0.0388048	13	0.0213626	19	0.0258591	17	0.0255447	8	0.0139058	16	0.0291418	1.5
1748	662	662T>C	Leu221Ser	72	0.116414	99	0.162684	87	0.118408	64	0.0961683	71	0.123414	79	0.143888	1.00667
1749	662	662T>G	Leu221*	7	0.0113181	6	0.00985966	6	0.00816604	3	0.00450789	4	0.00695289	4	0.00728544	1.125
1750	663	663A>C	Leu221Phe	3	0.00484833	2	0.00328407	9	0.0122379	0	0	0	0	2	0.00364478	4.5
1751	663	663A>G	No change	155	0.250497	57	0.0935961	195	0.265155	24	0.0360128	168	0.291212	12	0.0218687	1.21667
1752	663	663A>T	Leu221Phe	12	0.0193933	9	0.0147783	8	0.0108781	12	0.0180064	4	0.00693361	11	0.0200463	1.33333
1753	664	664A>C	Asn222His	5	0.00816273	6	0.00993526	9	0.0123912	8	0.0121521	5	0.00875565	5	0.00919135	1.7
1754	664	664A>G	Asn222Asp	53	0.086525	123	0.203673	58	0.0798546	161	0.244562	22	0.0385248	23	0.0422802	4.86667
1755	664	664A>T	Asn222Tyr	11	0.017958	17	0.0281499	7	0.00963763	12	0.0182282	13	0.0227647	7	0.0128679	0.95
1756	665	665A>C	Asn222Thr	7	0.0116127	4	0.00673163	8	0.0111715	8	0.0123877	3	0.00532633	4	0.00747189	2.28571
1757	665	665A>G	Asn222Ser	89	0.147647	164	0.275997	63	0.0879753	156	0.241561	83	0.147362	172	0.321291	0.858824
1758	665	665A>T	Asn222Ile	8	0.0132716	8	0.0134633	11	0.0153608	22	0.0340663	15	0.0266316	8	0.0149438	1.43478
1759	666	666T>A	Asn222Lys	3	0.00505229	4	0.00684275	10	0.0141323	7	0.0110262	5	0.00903734	8	0.0152297	1.30769
1760	666	666T>C	No change	56	0.0943094	54	0.0923772	56	0.0791408	21	0.0330787	26	0.0469942	24	0.045689	1.54
1761	666	666T>G	Asn222Lys	22	0.0370501	17	0.0290817	24	0.0339175	0	0	22	0.0397643	19	0.0361705	0.585366
1762	667	667T>A	Ser223Thr	9	0.014308	13	0.0209725	4	0.00533988	8	0.0118031	7	0.0119444	8	0.0143141	0.8
1763	667	667T>C	Ser223Pro	269	0.427649	50	0.0806634	267	0.356437	0	0	137	0.233768	19	0.033996	1.71154
1764	668	668C>A	Ser223*	26	0.0424102	25	0.0416569	27	0.0372049	0	0	12	0.0210822	8	0.0147962	1.35
1765	668	668C>G	Ser223*	3	0.00489349	4	0.00666511	4	0.00551184	2	0.00305101	4	0.00702741	3	0.00554857	0.857143
1766	668	668C>T	Ser223Leu	55	0.0897139	10	0.0166628	96	0.132284	11	0.0167806	147	0.258257	8	0.0147962	0.690323
1767	669	669A>C	No change	4	0.00641385	3	0.00492126	5	0.00679016	7	0.0104852	8	0.0138646	0	0	1.5
1768	669	669A>G	No change	343	0.549988	333	0.54626	359	0.487533	548	0.820839	317	0.549384	592	1.07461	0.9978
1769	669	669A>T	No change	7	0.0112242	3	0.00492126	4	0.00543213	4	0.00599152	5	0.00866536	4	0.00726085	0.888889
1770	670	670T>A	Leu224Ile	2	0.00336485	3	0.00514394	7	0.00996824	8	0.0125865	7	0.0127039	4	0.00761861	1.36364
1771	670	670T>C	No change	291	0.489586	152	0.260627	318	0.452843	41	0.064506	197	0.357525	35	0.0666629	1.54741
1772	670	670T>G	Leu224Val	11	0.0185067	19	0.0325783	0	0	0	0	0	0	0	0	N/A
1773	671	671T>A	Leu224*	6	0.0100949	3	0.00511091	5	0.00711207	0	0	5	0.00905912	7	0.0132797	0.416667
1774	671	671T>C	Leu224Ser	136	0.228818	318	0.541756	116	0.165	294	0.4607	114	0.206548	346	0.656397	0.891304
1775	671	671T>G	Leu224*	22	0.0370146	9	0.0153327	32	0.0455173	27	0.0423091	14	0.0253655	23	0.0436333	1.59459
1776	672	672A>C	Leu224Phe	16	0.0257653	5	0.008167	14	0.0189461	7	0.0104768	12	0.0206537	9	0.0162973	1
1777	672	672A>G	No change	672	1.08214	266	0.434484	804	1.08805	158	0.236477	684	1.17726	154	0.278864	1.14797
1778	672	672A>T	Leu224Phe	12	0.019324	78	0.127405	15	0.0202993	145	0.21702	16	0.0275383	12	0.0217297	5.71429
1779	673	673G>A	Gly225Ser	49	0.0786694	54	0.088587	83	0.112393	22	0.0330182	60	0.103297	13	0.0236106	1.43836
1780	673	673G>C	Gly225Arg	9	0.0144495	2	0.003281	0	0	4	0.0060033	3	0.00516484	3	0.0054486	0.666667
1781	673	673G>T	Gly225Cys	22	0.0353209	24	0.039372	40	0.0541653	0	0	30	0.0516484	27	0.0490374	0.701754
1782	674	674G>A	Gly225Asp	44	0.0704722	52	0.0851092	52	0.0703492	20	0.029933	16	0.0274824	15	0.0271971	2.32258
1783	674	674G>C	Gly225Ala	4	0.00640656	7	0.011457	2	0.00270574	2	0.0029933	0	0	2	0.00362628	2
1784	674	674G>T	Gly225Val	9	0.0144148	11	0.0180039	15	0.020293	25	0.0374162	15	0.0257648	7	0.012692	1.81818
1785	675	675T>A	No change	8	0.0133384	30	0.0509701	10	0.014105	8	0.0124452	9	0.0159795	6	0.0112672	1.2
1786	675	675T>C	No change	339	0.565217	269	0.457032	352	0.496495	405	0.630036	289	0.513121	393	0.738	1.10997
1787	676	676T>A	Trp226Arg	13	0.0211996	50	0.0826774	5	0.00688317	21	0.031838	8	0.0139089	12	0.0220212	1.3
1788	676	676T>C	Trp226Arg	206	0.335932	266	0.439844	148	0.203742	335	0.507891	9	0.0156475	16	0.0293616	19.32
1789	676	676T>G	Trp226Gly	11	0.0179381	8	0.0132284	9	0.0123897	12	0.0181931	4	0.00695447	7	0.0128457	1.90909
1790	677	677G>A	Trp226*	237	0.37834	244	0.397686	200	0.270533	258	0.385098	6	0.0102856	14	0.0252986	22.9
1791	677	677G>C	Trp226Ser	4	0.00638549	0	0	0	0	6	0.00895576	5	0.00857133	3	0.00542113	0.75
1792	677	677G>T	Trp226Leu	16	0.025542	17	0.0277076	24	0.032464	24	0.035823	15	0.025714	12	0.0216845	1.77778
1793	678	678G>A	Trp226*	215	0.343204	285	0.464464	149	0.201205	151	0.224833	16	0.0274226	17	0.0307181	9.09091
1794	678	678G>C	Trp226Cys	4	0.00638519	5	0.0081485	5	0.00675183	0	0	0	0	6	0.0108417	0.833333
1795	678	678G>T	Trp226Cys	21	0.0335222	8	0.0130376	14	0.0189051	19	0.0282902	13	0.0222809	12	0.0216834	1.32
1796	679	679T>A	Trp227Arg	6	0.00976165	5	0.0082971	6	0.00827415	5	0.00758024	4	0.0068937	5	0.00917246	1.22222
1797	679	679T>C	Trp227Arg	187	0.304238	523	0.867877	290	0.399917	612	0.927821	404	0.696264	528	0.968612	0.967811
1798	679	679T>G	Trp227Gly	50	0.0813471	9	0.0149348	71	0.0979108	9	0.0136444	47	0.081001	6	0.011007	1.50943
1799	680	680G>A	Trp227*	146	0.234109	52	0.0852976	164	0.222557	37	0.0555781	26	0.044806	32	0.0580836	3.46552
1800	680	680G>C	Trp227Ser	7	0.0112244	3	0.00492102	2	0.00271411	4	0.00600844	2	0.00344661	2	0.00363023	1.5
1801	680	680G>T	Trp227Leu	28	0.0448977	19	0.0311664	30	0.0407116	30	0.0450633	27	0.0465293	19	0.0344871	1.30435
1802	681	681G>A	Trp227*	20	0.0317682	15	0.0243851	15	0.020183	19	0.0282125	18	0.0308103	7	0.0126142	1.36
1803	681	681G>C	Trp227Cys	3	0.00476523	0	0	3	0.0040366	3	0.00445461	4	0.00684674	2	0.00360406	1
1804	681	681G>T	Trp227Cys	14	0.0222378	13	0.0211337	21	0.0282562	17	0.0252428	14	0.0239636	10	0.0180203	1.58333
1805	682	682A>C	Ile228Leu	2	0.00314456	4	0.00639683	0	0	3	0.00436834	2	0.003372	6	0.0106127	0.375
1806	682	682A>G	Ile228Val	592	0.930788	331	0.529337	779	1.03142	388	0.564972	647	1.09084	334	0.590774	1.1896
1807	682	682A>T	Ile228Phe	10	0.0157228	3	0.00479762	8	0.0105922	14	0.0203856	8	0.013488	11	0.0194566	1.15789
1808	683	683T>A	Ile228Asn	9	0.0144655	9	0.0146972	10	0.0135184	12	0.0178803	6	0.0103228	7	0.0126395	1.69231
1809	683	683T>C	Ile228Thr	232	0.372888	69	0.112679	152	0.20548	24	0.0357606	140	0.240864	21	0.0379185	1.09317
1810	683	683T>G	Ile228Ser	15	0.0241092	8	0.0130642	7	0.00946291	8	0.0119202	6	0.0103228	12	0.0216677	0.833333
1811	684	684T>A	No change	9	0.0141523	160	0.255984	10	0.013227	348	0.506454	8	0.0134621	198	0.349681	1.73786
1812	684	684T>C	No change	79	0.124226	58	0.0927941	140	0.185178	55	0.0800431	115	0.193518	42	0.0741748	1.24204
1813	684	684T>G	Ile228Met	4	0.0062899	3	0.00479969	9	0.0119043	4	0.00582131	2	0.00336553	2	0.00353213	3.25
1814	685	685A>G	Asn229Asp	349	0.544802	478	0.759104	383	0.503345	672	0.972574	353	0.59127	575	1.00656	1.13685
1815	685	685A>T	Asn229Tyr	13	0.0202935	18	0.0285855	22	0.0289127	18	0.0260511	10	0.0167499	13	0.0227571	1.73913
1816	686	686A>C	Asn229Thr	4	0.00629198	2	0.00318842	6	0.00794145	2	0.00291911	0	0	3	0.00528914	2.66667
1817	686	686A>G	Asn229Ser	517	0.813238	249	0.396958	481	0.636639	362	0.528359	360	0.605052	378	0.666432	1.14228
1818	686	686A>T	Asn229Ile	8	0.012584	4	0.00637684	5	0.00661787	11	0.0160551	9	0.0151263	8	0.0141044	0.941176
1819	687	687T>A	Asn229Lys	9	0.0140537	3	0.00476296	4	0.00525045	2	0.00288525	2	0.00334958	7	0.0122643	0.666667
1820	687	687T>C	No change	52	0.0811993	77	0.122249	41	0.0538171	41	0.0591477	45	0.0753655	30	0.0525615	1.09333
1821	687	687T>G	Asn229Lys	4	0.0062461	5	0.00793827	4	0.00525045	2	0.00288525	3	0.00502437	3	0.00525615	1
1822	688	688A>C	Asn230His	2	0.00311052	0	0	2	0.00262243	2	0.00288488	2	0.00333611	0	0	2
1823	688	688A>G	Asn230Asp	88	0.136863	177	0.280365	124	0.162591	124	0.178862	91	0.151793	35	0.0610714	1.96825
1824	688	688A>T	Asn230Tyr	9	0.0139973	9	0.0142558	10	0.0131122	9	0.012982	11	0.0183486	0	0	1.72727
1825	689	689A>C	Asn230Thr	6	0.00941236	7	0.0111623	9	0.0118937	8	0.0116627	3	0.00508001	4	0.00703668	2.42857
1826	689	689A>G	Asn230Ser	498	0.781225	0	0	482	0.636976	443	0.64582	448	0.758615	384	0.675521	1.11178
1827	689	689A>T	Asn230Ile	10	0.0156873	11	0.0175408	11	0.0145368	0	0	2	0.00338667	11	0.0193509	0.846154
1828	690	690T>A	Asn230Lys	7	0.0108085	3	0.00472605	11	0.0143296	10	0.0143412	3	0.00498878	7	0.0121347	2.1
1829	690	690T>C	No change	211	0.325798	324	0.510413	223	0.290501	380	0.544967	200	0.332585	378	0.655272	1.04325
1830	691	691G>A	Ala231Thr	256	0.404858	120	0.194609	271	0.363758	140	0.20722	231	0.393212	160	0.286108	1.05115
1831	691	691G>C	Ala231Pro	3	0.00474443	9	0.0145957	2	0.00268456	5	0.00740072	8	0.0136177	5	0.00894087	0.538462
1832	691	691G>T	Ala231Ser	16	0.0253036	16	0.0259479	20	0.0268456	15	0.0222022	17	0.0289376	15	0.0268226	1.09375
1833	692	692C>A	Ala231Glu	11	0.0173963	28	0.0455285	29	0.0388818	38	0.0563155	25	0.0423743	22	0.0394082	1.42553
1834	692	692C>G	Ala231Gly	2	0.00316296	8	0.0130081	4	0.00536301	5	0.00740993	5	0.00847486	2	0.00358256	1.28571
1835	692	692C>T	Ala231Val	359	0.567751	280	0.455285	470	0.630154	453	0.67134	353	0.598325	431	0.772042	1.1773
1836	693	693A>C	No change	3	0.00466476	44	0.0698546	8	0.0104755	7	0.0101171	4	0.00660469	10	0.0174633	1.07143
1837	693	693A>G	No change	651	1.01225	667	1.05893	790	1.03445	0	0	590	0.974192	688	1.20147	0.618153
1838	693	693A>T	No change	11	0.0171041	16	0.0254017	12	0.0157132	6	0.00867177	6	0.00990704	5	0.00873164	1.63636
1839	694	694A>C	Ile232Leu	13	0.0208363	62	0.103705	25	0.0336905	175	0.260041	19	0.0324903	193	0.346935	0.943396
1840	694	694A>G	Ile232Val	419	0.671571	362	0.605503	365	0.491881	366	0.543858	321	0.548915	493	0.886212	0.898034
1841	694	694A>T	Ile232Leu	9	0.0144252	10	0.0167266	5	0.00673809	7	0.0104017	0	0	0	0	N/A
1842	695	695T>A	Ile232Lys	6	0.00948122	8	0.0128357	6	0.00795397	2	0.00292882	2	0.00336378	6	0.0105897	1
1843	695	695T>C	Ile232Thr	152	0.240191	287	0.460482	154	0.204152	153	0.224054	132	0.222009	170	0.300041	1.01656
1844	695	695T>G	Ile232Arg	10	0.015802	6	0.0096268	0	0	21	0.0307526	0	0	16	0.0282391	1.3125
1845	696	696A>C	No change	2	0.00304169	2	0.0030965	2	0.00254959	0	0	0	0	2	0.00340067	1
1846	696	696A>G	Ile232Met	109	0.165772	340	0.526405	127	0.161899	351	0.493845	95	0.153869	382	0.649527	1.0021
1847	696	696A>T	No change	15	0.0228126	10	0.0154825	16	0.0203967	10	0.0140696	11	0.0178164	7	0.0119023	1.44444
1848	697	697G>A	Asp233Asn	38	0.0590355	163	0.259686	30	0.0392285	175	0.253348	43	0.0712109	7	0.0122598	4.1
1849	697	697G>C	Asp233His	5	0.00776783	7	0.0111522	3	0.00392285	5	0.00723851	2	0.00331214	9	0.0157626	0.727273
1850	697	697G>T	Asp233Tyr	9	0.0139821	16	0.0254907	23	0.0300752	27	0.0390879	21	0.0347774	21	0.0367795	1.19048
1851	698	698A>C	Asp233Ala	25	0.037873	5	0.00769728	13	0.016477	6	0.00840807	13	0.0209296	4	0.00677037	1.11765
1852	698	698A>G	Asp233Gly	479	0.725648	471	0.725084	474	0.600776	635	0.889854	491	0.790495	477	0.807366	1.14566
1853	698	698A>T	Asp233Val	6	0.00908953	7	0.0107762	7	0.00887221	5	0.00700673	9	0.0144897	14	0.0236963	0.521739
1854	699	699T>A	Asp233Glu	8	0.0123136	19	0.0296856	8	0.0102916	14	0.0199467	4	0.00655029	9	0.0154621	1.69231
1855	699	699T>C	No change	173	0.266281	312	0.48747	259	0.333192	202	0.287803	247	0.40448	142	0.243957	1.18509
1856	699	699T>G	Asp233Glu	4	0.00615678	7	0.0109368	12	0.0154375	8	0.0113981	9	0.0147382	4	0.00687203	1.53846
1857	700	700A>C	No change	2	0.00304201	5	0.00772666	0	0	8	0.0112271	7	0.0112642	4	0.00678185	0.727273
1858	700	700A>G	Arg234Gly	125	0.190126	359	0.554774	114	0.144876	376	0.527675	170	0.273558	274	0.464556	1.1036
1859	700	700A>T	Arg234*	16	0.0243361	4	0.00618133	17	0.0216043	12	0.0168407	8	0.0128733	9	0.0152592	1.70588
1860	701	701G>A	Arg234Lys	113	0.173276	67	0.105072	101	0.1298	58	0.0825599	0	0	43	0.0740537	3.69767
1861	701	701G>T	Arg234Ile	15	0.0230012	19	0.0297964	20	0.025703	19	0.0270455	18	0.0293246	22	0.0378879	0.975
1862	702	702A>C	Arg234Ser	60	0.0905797	4	0.00614137	32	0.0404393	0	0	22	0.0352434	4	0.0067288	1.23077
1863	702	702A>G	No change	439	0.662742	580	0.890499	463	0.585106	245	0.34164	278	0.445349	226	0.380177	1.40476
1864	702	702A>T	Arg234Ser	2	0.00301932	2	0.00307069	4	0.00505491	8	0.0111556	8	0.0128158	4	0.0067288	1
1865	703	703T>A	Tyr235Asn	9	0.0135989	3	0.00460943	8	0.0101112	3	0.00417897	6	0.00961754	0	0	1.83333
1866	703	703T>C	Tyr235His	165	0.249313	95	0.145965	227	0.286906	27	0.0376107	210	0.336614	16	0.026996	1.12389
1867	703	703T>G	Tyr235Asp	4	0.00604394	4	0.0061459	4	0.00505561	3	0.00417897	3	0.00480877	5	0.00843626	0.875
1868	704	704A>C	Tyr235Ser	3	0.00460257	78	0.121488	6	0.00771317	50	0.0709059	3	0.00488552	49	0.0839127	1.07692
1869	704	704A>G	Tyr235Cys	338	0.518556	358	0.557598	327	0.420368	251	0.355948	304	0.495066	290	0.496626	0.973064
1870	704	704A>T	Tyr235Phe	15	0.0230128	16	0.0249206	11	0.0141408	13	0.0184355	9	0.0146565	8	0.0137	1.41176
1871	705	705C>A	Tyr235*	24	0.0374251	22	0.035141	34	0.0447716	26	0.0379186	21	0.0349156	18	0.0315828	1.53846
1872	705	705C>G	Tyr235*	13	0.020272	5	0.00798658	15	0.0197522	8	0.0116673	10	0.0166265	8	0.0140368	1.27778
1873	705	705C>T	No change	280	0.436627	77	0.122993	315	0.414796	53	0.0772955	258	0.428963	68	0.119313	1.12883
1874	706	706G>A	Val236Ile	248	0.379495	206	0.322576	310	0.39897	196	0.279716	227	0.370473	157	0.269315	1.31771
1875	706	706G>C	Val236Leu	98	0.149962	8	0.0125272	113	0.145431	4	0.0057085	98	0.15994	4	0.00686153	1.14706
1876	706	706G>T	Val236Leu	15	0.0229533	16	0.0250544	27	0.034749	18	0.0256882	21	0.0342728	20	0.0343077	1.09756
1877	707	707T>A	Val236Glu	7	0.0108493	5	0.00788644	3	0.00389489	12	0.0172714	3	0.00495483	6	0.0104044	1.66667
1878	707	707T>C	Val236Ala	443	0.686609	209	0.329653	392	0.508932	389	0.559881	354	0.58467	469	0.813276	0.948967
1879	707	707T>G	Val236Gly	8	0.0123993	14	0.022082	10	0.012983	11	0.0158321	5	0.00825805	5	0.00867032	2.1
1880	708	708A>C	No change	5	0.00754797	10	0.0153574	6	0.00758553	8	0.0111941	3	0.00480993	7	0.0118	1.4
1881	708	708A>G	No change	194	0.292861	357	0.548261	188	0.23768	313	0.437971	144	0.230877	130	0.219143	1.82847
1882	708	708A>T	No change	63	0.0951044	13	0.0199647	45	0.0568915	10	0.0139927	44	0.0705456	10	0.0168572	1.01852
1883	709	709G>A	Val237Ile	95	0.143344	133	0.204682	138	0.174668	117	0.164379	108	0.17331	48	0.0812568	1.63462
1884	709	709G>T	Val237Phe	11	0.0165978	12	0.0184675	27	0.0341742	8	0.0112396	16	0.0256756	14	0.0236999	1.16667
1885	710	710T>A	Val237Asp	6	0.00909946	10	0.0154359	9	0.0114466	5	0.00702909	8	0.0129107	6	0.0101585	1
1886	710	710T>C	Val237Ala	360	0.545967	455	0.702334	441	0.560883	406	0.570762	391	0.631012	393	0.66538	1.08036
1887	710	710T>G	Val237Gly	4	0.0060663	7	0.0108051	3	0.00381553	6	0.0084349	0	0	6	0.0101585	1.5
1888	711	711T>A	No change	4	0.0060088	7	0.0106561	9	0.0112956	5	0.00692933	4	0.00637237	11	0.0183956	0.933333
1889	711	711T>C	No change	211	0.316964	322	0.490181	225	0.28239	413	0.572363	174	0.277198	376	0.628794	1.16
1890	711	711T>G	No change	5	0.007511	4	0.00608921	6	0.0075304	5	0.00692933	5	0.00796546	4	0.0066893	1.22222
1891	712	712A>C	Ile238Leu	8	0.0120272	8	0.0122178	7	0.00878569	5	0.00695352	3	0.00479333	0	0	4
1892	712	712A>G	Ile238Val	370	0.556257	45	0.0687254	322	0.404142	29	0.0403304	195	0.311566	19	0.0318247	1.64019
1893	712	712A>T	Ile238Phe	8	0.0120272	5	0.00763615	3	0.0037653	6	0.00834423	6	0.00958666	5	0.00837493	0.818182
1894	713	713T>A	Ile238Asn	6	0.00912215	8	0.0123251	4	0.00509081	8	0.0112454	5	0.00807676	4	0.00676888	1.33333
1895	713	713T>C	Ile238Thr	207	0.314714	173	0.266531	200	0.25454	81	0.11386	239	0.386069	52	0.0879954	0.965636
1896	713	713T>G	Ile238Ser	11	0.0167239	48	0.0739508	0	0	22	0.0309249	11	0.0177689	11	0.0186144	1
1897	714	714T>A	No change	45	0.0663335	14	0.0210157	73	0.089999	13	0.0177525	90	0.141011	11	0.0181118	0.851485
1898	714	714T>C	No change	466	0.686921	397	0.595944	650	0.801361	330	0.450641	568	0.889933	268	0.441268	1.17225
1899	714	714T>G	Ile238Met	4	0.00589631	6	0.00900671	3	0.00369859	0	0	2	0.00313357	6	0.00987915	0.375
1900	715	715G>A	Ala239Thr	335	0.503003	345	0.529198	363	0.457167	257	0.359984	363	0.578136	217	0.366109	1.06897
1901	715	715G>C	Ala239Pro	3	0.0045045	4	0.00613563	3	0.00377824	6	0.0084043	2	0.00318532	4	0.00674855	1.5
1902	715	715G>T	Ala239Ser	20	0.03003	25	0.0383477	0	0	18	0.0252129	12	0.0191119	21	0.0354299	0.545455
1903	716	716C>G	Ala239Gly	8	0.0123369	8	0.0126113	11	0.014282	6	0.00864865	5	0.00819954	7	0.0121427	1.41667
1904	716	716C>T	Ala239Val	613	0.945317	275	0.433515	740	0.960789	212	0.305586	584	0.957707	209	0.362545	1.2005
1905	717	717A>G	No change	183	0.27059	112	0.168259	301	0.370977	158	0.215753	204	0.319399	167	0.275273	1.2372
1906	717	717A>T	No change	3	0.0044359	9	0.0135208	8	0.00985987	5	0.00682762	4	0.00626272	7	0.0115384	1.18182
1907	718	718T>A	Phe240Ile	31	0.0484867	27	0.0423337	62	0.0804307	10	0.0143736	32	0.0528498	9	0.0155914	1.7561
1908	718	718T>C	Phe240Leu	655	1.02448	619	0.970539	698	0.905494	604	0.868165	635	1.04874	449	0.777839	1.20111
1909	719	719T>A	Phe240Tyr	3	0.00463686	12	0.0188044	4	0.00517311	9	0.0128524	16	0.0262037	7	0.0121391	0.565217
1910	719	719T>C	Phe240Ser	534	0.825361	292	0.457573	565	0.730701	198	0.282752	580	0.949885	142	0.24625	1.05679
1911	720	720T>A	Phe240Leu	8	0.0121962	11	0.0170044	11	0.0140011	10	0.0140252	7	0.0113029	4	0.00681605	1.90909
1912	720	720T>C	No change	368	0.561027	120	0.185503	291	0.370394	23	0.0322581	254	0.410134	19	0.0323762	1.15018
1913	720	720T>G	Phe240Leu	16	0.0243925	14	0.021642	0	0	13	0.0182328	17	0.0274499	6	0.0102241	0.565217
1914	721	721T>A	Cys241Ser	4	0.00590406	3	0.0045064	7	0.00863238	7	0.00950635	0	0	7	0.0115737	2
1915	721	721T>C	Cys241Arg	164	0.242066	162	0.243346	105	0.129486	68	0.0923474	105	0.164461	118	0.195099	0.775785
1916	721	721T>G	Cys241Gly	2	0.00295203	6	0.0090128	0	0	4	0.0054322	4	0.00626517	3	0.00496015	0.571429
1917	722	722G>A	Cys241Tyr	38	0.0558618	219	0.330242	50	0.0615824	270	0.368364	48	0.075254	240	0.39674	1.11111
1918	722	722G>C	Cys241Ser	4	0.00588019	3	0.00452386	7	0.00862154	0	0	0	0	0	0	N/A
1919	722	722G>T	Cys241Phe	14	0.0205807	29	0.0437307	19	0.0234013	18	0.0245576	11	0.0172457	12	0.019837	1.6087
1920	723	723T>A	Cys241*	129	0.190648	21	0.0317691	135	0.167357	21	0.0286478	16	0.0251945	11	0.0182694	5.77778
1921	723	723T>C	No change	388	0.573422	283	0.428126	523	0.648352	384	0.523846	394	0.620414	339	0.563029	1.23738
1922	723	723T>G	Cys241Trp	146	0.215772	4	0.00605125	96	0.119009	4	0.00545673	63	0.0992032	2	0.00332171	1.53846
1923	724	724G>A	Gly242Ser	25	0.0371963	56	0.0855863	30	0.0375127	45	0.0623398	17	0.0270163	31	0.0518421	1.5625
1924	724	724G>T	Gly242Cys	31	0.0461234	28	0.0427932	37	0.0462656	36	0.0498719	36	0.057211	22	0.0367911	1.25862
1925	725	725G>A	Gly242Asp	235	0.34952	185	0.282594	263	0.328676	143	0.197792	228	0.361612	127	0.211635	1.14366
1926	725	725G>C	Gly242Ala	6	0.00892392	0	0	2	0.00249944	5	0.00691582	0	0	0	0	N/A
1927	725	725G>T	Gly242Val	10	0.0148732	16	0.0244405	14	0.0174961	14	0.0193643	14	0.0222042	14	0.0233298	1
1928	726	726T>A	No change	5	0.00736931	4	0.0060088	10	0.0123568	9	0.0122444	6	0.00940424	3	0.00493024	2.11111
1929	726	726T>C	No change	512	0.754617	622	0.934369	551	0.680861	646	0.878876	414	0.648893	540	0.887443	1.25472
1930	726	726T>G	No change	17	0.0250556	0	0	32	0.0395418	3	0.00408147	37	0.0579928	2	0.00328682	0.897436
1931	727	727G>A	Val243Ile	200	0.295007	192	0.290188	219	0.270725	255	0.348318	171	0.268231	286	0.471014	1.0372
1932	727	727G>C	Val243Leu	2	0.00295007	4	0.00604558	2	0.00247237	5	0.00682976	0	0	5	0.00823452	1.4
1933	727	727G>T	Val243Leu	19	0.0280257	14	0.0211595	14	0.0173066	9	0.0122936	12	0.0188232	5	0.00823452	1.35294
1934	728	728T>C	Val243Ala	138	0.205461	0	0	139	0.173075	199	0.273213	96	0.152323	183	0.303946	1.21147
1935	728	728T>G	Val243Gly	10	0.0148885	6	0.00913075	12	0.0149417	7	0.0096105	4	0.00634679	8	0.0132873	1.58333
1936	729	729A>C	No change	5	0.00742181	8	0.0121258	0	0	4	0.00547038	5	0.00788892	7	0.0115702	0.333333
1937	729	729A>G	No change	210	0.311716	457	0.692687	226	0.280425	561	0.767221	193	0.304512	563	0.930579	1.04101
1938	729	729A>T	No change	15	0.0222654	9	0.0136415	5	0.00620409	10	0.013676	4	0.00631114	5	0.00826446	1.66667
1939	730	730G>A	Ala244Thr	125	0.188959	277	0.431525	116	0.147583	496	0.698444	97	0.15651	485	0.823625	1.05155
1940	730	730G>T	Ala244Ser	53	0.0801185	20	0.031157	44	0.0559796	24	0.0337957	59	0.0951966	20	0.0339639	0.860759
1941	731	731C>A	Ala244Glu	48	0.0725591	72	0.111996	64	0.0814187	31	0.0437421	71	0.114609	23	0.0389758	1.01064
1942	731	731C>T	Ala244Val	598	0.903965	236	0.367098	633	0.805282	201	0.283618	511	0.824859	196	0.332141	1.17963
1943	732	732G>A	No change	469	0.707433	126	0.195049	520	0.659999	145	0.203841	344	0.552406	127	0.214292	1.41189
1944	732	732G>C	No change	2	0.00301677	6	0.00928807	3	0.00380769	8	0.0112464	3	0.0048175	4	0.00674935	1.57143
1945	732	732G>T	No change	69	0.104079	26	0.0402483	66	0.0837691	31	0.0435797	45	0.0722625	30	0.0506201	1.29333
1946	733	733G>A	Val245Met	359	0.53325	444	0.675717	306	0.381005	603	0.829995	313	0.494198	511	0.8459	1.10316
1947	733	733G>C	Val245Leu	3	0.00445613	7	0.0106532	0	0	5	0.00688222	5	0.00789453	6	0.00993229	0.454545
1948	733	733G>T	Val245Leu	9	0.0133684	14	0.0213064	7	0.00871579	6	0.00825866	6	0.00947343	7	0.0115877	1
1949	734	734T>A	Val245Glu	13	0.0192211	38	0.0571962	0	0	20	0.0272658	18	0.0282588	10	0.0163714	0.714286
1950	734	734T>C	Val245Ala	634	0.937398	0	0	653	0.805685	275	0.374905	375	0.588725	233	0.381454	1.52632
1951	735	735G>A	No change	19	0.0281502	75	0.11374	10	0.0124167	82	0.112597	13	0.0204464	61	0.100507	1.24324
1952	735	735G>C	No change	4	0.00592636	3	0.00454959	4	0.00496666	9	0.0123582	5	0.00786398	0	0	2.6
1953	735	735G>T	No change	7	0.0103711	10	0.0151653	20	0.0248333	10	0.0137314	15	0.023592	17	0.0280103	0.9375
1954	736	736A>C	Asn246His	3	0.00444813	5	0.00755869	4	0.00495995	4	0.00546971	0	0	3	0.00493202	2.66667
1955	736	736A>G	Asn246Asp	475	0.704288	471	0.712029	510	0.632393	581	0.794476	0	0	529	0.86968	2.06238
1956	736	736A>T	Asn246Tyr	10	0.0148271	15	0.0226761	7	0.00867991	15	0.0205114	15	0.0236429	10	0.0164401	0.88
1957	737	737A>G	Asn246Ser	1001	1.56673	765	1.2241	1127	1.47513	760	1.09559	1012	1.68302	884	1.53656	0.995253
1958	737	737A>T	Asn246Ile	6	0.00939099	7	0.0112009	3	0.0039267	10	0.0144157	7	0.0116414	7	0.0121674	0.928571
1959	738	738T>A	Asn246Lys	39	0.0585506	14	0.0214211	67	0.0837448	6	0.00828546	8	0.0127241	8	0.0132558	4.5625
1960	738	738T>C	No change	350	0.525455	318	0.486566	383	0.47872	273	0.376989	351	0.558268	287	0.475551	1.02821
1961	738	738T>G	Asn246Lys	53	0.0795688	2	0.00306016	32	0.0399975	14	0.0193327	7	0.0111336	6	0.00994184	3.53846
1962	739	739G>A	Gly247Ser	147	0.222031	216	0.334505	97	0.122698	169	0.236314	31	0.0496843	38	0.0636186	3.85507
1963	739	739G>C	Gly247Arg	2	0.00302083	2	0.00309727	0	0	7	0.00978816	5	0.00801359	5	0.00837086	0.7
1964	739	739G>T	Gly247Cys	19	0.0286979	15	0.0232295	32	0.0404776	35	0.0489408	19	0.0304516	21	0.0351576	1.675
1965	740	740G>A	Gly247Asp	386	0.592688	388	0.613982	342	0.441148	377	0.53935	361	0.589927	310	0.529616	1.07154
1966	740	740G>C	Gly247Ala	3	0.00460638	2	0.00316486	9	0.0116092	4	0.00572254	6	0.00980488	9	0.0153759	0.866667
1967	741	741C>A	No change	29	0.0438139	13	0.0201907	17	0.0215146	19	0.0265653	22	0.0352971	19	0.0319333	0.878049
1968	741	741C>G	No change	11	0.0166191	6	0.0093188	3	0.0037967	0	0	6	0.00962649	3	0.0050421	0.333333
1969	741	741C>T	No change	346	0.522745	162	0.251607	395	0.499899	123	0.171975	366	0.587216	96	0.161347	1.12121
1970	742	742A>G	Ile248Val	569	0.84771	630	0.958029	552	0.684898	1118	1.53222	395	0.622871	1132	1.86163	1.09365
1971	742	742A>T	Ile248Phe	116	0.17282	16	0.0243309	91	0.112909	10	0.013705	75	0.118267	11	0.01809	1.17442
1972	743	743T>A	Ile248Asn	65	0.0968227	8	0.012152	50	0.0618399	14	0.0191529	21	0.0330412	8	0.0131354	2.2069
1973	743	743T>C	Ile248Thr	474	0.706061	567	0.86127	446	0.551612	690	0.943964	286	0.44999	639	1.04919	1.22811
1974	743	743T>G	Ile248Ser	42	0.0625624	0	0	49	0.0606031	0	0	0	0	0	0	N/A
1975	744	744C>A	No change	24	0.036483	30	0.0467363	25	0.0316764	35	0.0490815	23	0.036843	20	0.0337558	1.39535
1976	744	744C>G	Ile248Met	3	0.00456038	0	0	6	0.00760235	0	0	5	0.00800935	3	0.00506338	0.75
1977	744	744C>T	No change	154	0.234099	142	0.221218	189	0.239474	155	0.217361	139	0.22266	159	0.268359	1.15436
1978	745	745T>A	Tyr249Asn	8	0.0120075	20	0.0305269	7	0.00869468	9	0.0123598	4	0.00630855	6	0.00989087	1.6
1979	745	745T>C	Tyr249His	397	0.595872	185	0.282374	317	0.393745	114	0.156557	352	0.555153	96	0.158254	0.962054
1980	745	745T>G	Tyr249Asp	2	0.00300188	29	0.044264	2	0.00248419	19	0.0260928	3	0.00473141	17	0.0280241	1.05
1981	746	746A>C	Tyr249Ser	11	0.0168404	3	0.00466048	6	0.00758275	11	0.0154116	8	0.0128384	5	0.00843512	1.30769
1982	746	746A>G	Tyr249Cys	187	0.286287	199	0.309145	210	0.265396	270	0.378284	186	0.298493	306	0.516229	0.97561
1983	746	746A>T	Tyr249Phe	7	0.0107166	13	0.0201954	12	0.0151655	9	0.0126095	3	0.0048144	4	0.00674809	3
1984	747	747T>A	Tyr249*	4	0.00615101	8	0.0124388	4	0.00508111	4	0.00562754	6	0.00967196	7	0.0117863	0.615385
1985	747	747T>G	Tyr249*	7	0.0107643	5	0.00777424	9	0.0114325	0	0	12	0.0193439	6	0.0101025	0.5
1986	748	748T>A	Ser250Thr	70	0.105659	15	0.0229836	102	0.127435	9	0.0124547	88	0.139457	6	0.00995818	1.18085
1987	748	748T>C	Ser250Pro	509	0.76829	292	0.447414	650	0.812084	222	0.307215	737	1.16795	265	0.439819	0.870259
1988	749	749C>A	Ser250*	20	0.0305988	11	0.0172406	31	0.0395403	15	0.0211939	17	0.0274765	19	0.0322882	1.27778
1989	749	749C>G	Ser250*	3	0.00458982	2	0.00313465	0	0	3	0.00423878	8	0.0129301	2	0.00339876	0.3
1990	749	749C>T	Ser250Leu	42	0.0642575	108	0.169271	35	0.0446423	69	0.0974921	48	0.0775808	87	0.147846	0.77037
1991	750	750A>C	No change	4	0.00604869	30	0.0460596	2	0.00250131	38	0.0525879	3	0.00476153	53	0.0881145	0.714286
1992	750	750A>G	No change	409	0.618479	651	0.999493	404	0.505265	722	0.99917	373	0.592017	526	0.874495	1.2525
1993	750	750A>T	No change	18	0.0272191	17	0.0261004	21	0.0262638	10	0.0138389	22	0.0349179	14	0.0232755	0.861111
1994	751	751G>A	Val251Ile	211	0.322827	151	0.235993	168	0.213523	138	0.193965	156	0.250554	143	0.24175	1.02341
1995	751	751G>C	Val251Leu	5	0.00764994	11	0.0171915	8	0.0101678	9	0.0126499	4	0.00642446	3	0.00507168	2.42857
1996	751	751G>T	Val251Phe	15	0.0229498	16	0.0250059	21	0.0266904	17	0.0238942	11	0.0176673	14	0.0236678	1.52
1997	752	752T>A	Val251Asp	20	0.0308385	6	0.00937881	12	0.015282	7	0.00990996	8	0.0129362	7	0.0118769	1.26667
1998	752	752T>C	Val251Ala	349	0.538132	445	0.695595	400	0.509398	432	0.611586	322	0.520682	399	0.676983	1.15395
[truncated: 1,803 more rows]

## Sheet: Mut-seq (>5-fold)_Cps2J
Compiled SNPs with >5 fold decrease in frequency
Number	Base	Nucleotide change	Amino acid change	Ratio	Residue
13	5	5G>C	Ser2Thr	6	2
146	52	52A>C	Ser18Arg	9	18
222	80	80T>G	Phe27Cys	6	27
275	100	100A>C	Thr34Pro	41	34
329	121	121G>A	Asp41Asn	26.1429	41
347	127	127G>A	Gly43Arg	8.66667	43
363	133	133T>C	Tyr45His	8.05797	45
480	179	179C>T	Ser60Leu	9.0625	60
519	196	196G>A	Gly66Arg	9.52941	66
521	197	197G>A	Gly66Glu	6.45161	66
539	203	203T>G	Leu68Arg	5.26667	68
695	261	261T>A	Asn87Lys	7	87
808	304	304T>A	Phe102Ile	8.33333	102
826	311	311A>G	Asn104Ser	18.3415	104
857	323	323T>C	Ile108Thr	7.60976	108
928	352	352A>G	Thr118Ala	23.5227	118
1016	386	386A>C	Tyr129Ser	5.66667	129
1017	386	386A>G	Tyr129Cys	7.76471	129
1038	394	394C>T	Leu132Phe	13	132
1062	403	403T>C	Phe135Leu	5.375	135
1074	407	407T>G	Ile136Ser	20.6667	136
1096	416	416T>A	Ile139Lys	6.33333	139
1101	418	418G>A	Asp140Asn	5	140
1107	421	421A>C	Lys141Gln	41	141
1128	428	428C>T	Ser143Phe	21.8	143
1143	434	434T>C	Leu145Ser	11.0625	145
1161	442	442G>A	Ala148Thr	19.2143	148
1236	472	472G>A	Gly158Arg	8.64706	158
1390	529	529T>C	Ser177Pro	17.2308	177
1394	530	530C>T	Ser177Phe	15.125	177
1434	544	544T>A	Leu182Met	18.3333	182
1463	554	554C>T	Pro185Leu	7.17647	185
1778	672	672A>T	Leu224Phe	5.71429	224
1788	676	676T>C	Trp226Arg	19.32	226
2006	755	755G>A	Gly252Asp	5.25	252
2041	767	767C>T	Pro256Leu	5.16667	256
2155	808	808T>C	Trp270Arg	6.45238	270
2166	812	812T>G	Ile271Arg	5.125	271
2168	813	813A>G	Ile271Met	5.03333	271
2188	820	820T>C	Ser274Pro	19.5641	274
2274	851	851A>C	Glu284Ala	5	284
2333	872	872A>T	Tyr291Phe	5	291
2428	907	907G>C	Gly303Arg	5.83333	303
2441	911	911T>G	Leu304Arg	5.92	304
2446	913	913C>G	Leu305Val	7.5	305
2717	1011	1011T>A	Phe337Leu	7	337
2722	1013	1013G>A	Gly338Glu	6.2	338
2753	1024	1024G>A	Gly342Arg	7.41667	342
2755	1025	1025G>A	Gly342Glu	9.66667	342
2764	1028	1028T>C	Phe343Ser	10.6875	343
2787	1037	1037G>A	Gly346Glu	8.04167	346
2807	1045	1045T>C	Ser349Pro	6.48485	349
2898	1079	1079C>T	Ser360Leu	9.84615	360
2919	1087	1087G>A	Val363Ile	16.9091	363
2928	1090	1090G>A	Gly364Arg	6	364
2931	1091	1091G>A	Gly364Glu	9.44444	364
2971	1104	1104T>G	Asn368Lys	5	368
3081	1145	1145T>A	Ile382Lys	5	382
3159	1172	1172C>T	Ser391Phe	5.66667	391
3349	1243	1243A>G	Arg415Gly	5.3012	415
